# Supplementary material for: Characterization of Genes That Exhibit Genotype-Dependent Allele-Specific Expression and Its Implications for the Development of Maize Kernel
Source: Int J Mol Sci. 2023 Mar 1;24(5):4766. doi: 10.3390/ijms24054766 (PMC10002780; doi:10.3390/ijms24054766)
Supplement: Supplementary file 1 [file ijms-24-04766-s001.zip › Supplemental Tables.xlsx]

## Sheet: Table S1
Table S1: The ASEGs identified in BC/CB embryo and endosperm.
Gene ID	BC_B	BC_C	CB_B	CB_C	BC_total	CB_total	p-value_BC	p-value_CB	tissue	biased	Cluster
Zm00001d000843	50	0	59	0	50	59	1.53748e-12	1.57674e-14	embryo	B73-biased
Zm00001d000999	99	7	51	4	106	55	4.04136e-19	2.33557e-10	embryo	B73-biased
Zm00001d001140	82	0	66	0	82	66	1.36088e-19	4.50928e-16	embryo	B73-biased
Zm00001d001267	89	0	32	0	89	32	3.94817e-21	1.54174e-08	embryo	B73-biased
Zm00001d001425	29	0	31	0	29	31	7.2379e-08	2.58031e-08	embryo	B73-biased
Zm00001d001482	144	0	71	0	144	71	3.553e-33	3.57229e-17	embryo	B73-biased	cluster1
Zm00001d001483	187	0	131	0	187	131	1.43614e-42	2.47609e-30	embryo	B73-biased	cluster1
Zm00001d001709	34	0	25	0	34	25	5.51126e-09	5.73309e-07	embryo	B73-biased
Zm00001d001767	119	0	120	0	119	120	1.04731e-27	6.32613e-28	embryo	B73-biased
Zm00001d001841	479	1	527	1	480	528	1.57882e-105	5.68397e-116	embryo	B73-biased
Zm00001d001916	88	0	105	2	88	107	6.54551e-21	2.3414e-23	embryo	B73-biased
Zm00001d002253	3759	12	5384	1	3771	5385	0	0	embryo	B73-biased
Zm00001d002287	61	1	97	10	62	107	2.53663e-14	4.07895e-17	embryo	B73-biased
Zm00001d002307	89	0	89	0	89	89	3.94817e-21	3.94817e-21	embryo	B73-biased
Zm00001d002312	54	0	21	0	54	21	2.00492e-13	4.59288e-06	embryo	B73-biased
Zm00001d002346	4440	309	6386	216	4749	6602	0	0	embryo	B73-biased
Zm00001d002457	56	0	32	1	56	33	7.24718e-14	6.79891e-08	embryo	B73-biased
Zm00001d002899	563	50	650	45	613	695	2.29282e-95	1.50921e-116	embryo	B73-biased
Zm00001d002937	2141	4	2548	2	2145	2550	0	0	embryo	B73-biased
Zm00001d002950	459	1	492	0	460	492	3.55206e-101	5.23168e-109	embryo	B73-biased
Zm00001d003128	106	0	97	0	106	97	7.37359e-25	6.9328e-23	embryo	B73-biased
Zm00001d003143	101	0	43	0	101	43	9.19844e-24	5.47404e-11	embryo	B73-biased
Zm00001d003757	258	3	245	0	261	245	4.00298e-56	3.19545e-55	embryo	B73-biased
Zm00001d003938	109	1	396	10	110	406	7.23952e-25	8.4843e-82	embryo	B73-biased
Zm00001d004042	405	0	300	0	405	300	4.49281e-90	3.2944e-67	embryo	B73-biased
Zm00001d004287	143	1	166	0	144	166	2.62509e-32	5.53185e-38	embryo	B73-biased
Zm00001d004576	44	0	105	0	44	105	3.28379e-11	1.22137e-24	embryo	B73-biased
Zm00001d004620	130	0	124	0	130	124	4.09782e-30	8.42444e-29	embryo	B73-biased
Zm00001d005002	317	5	309	14	322	323	1.03369e-67	1.51267e-60	embryo	B73-biased
Zm00001d005018	219	7	318	10	226	328	3.69002e-45	7.35567e-65	embryo	B73-biased
Zm00001d005055	202	7	185	16	209	201	1.82952e-41	9.2729e-33	embryo	B73-biased
Zm00001d005356	138	7	168	5	145	173	1.45215e-27	2.86385e-35	embryo	B73-biased
Zm00001d005616	51	0	40	0	51	40	9.23669e-13	2.53965e-10	embryo	B73-biased
Zm00001d005622	32	0	75	0	32	75	1.54174e-08	4.70719e-18	embryo	B73-biased
Zm00001d005699	32	0	38	0	32	38	1.54174e-08	7.07454e-10	embryo	B73-biased
Zm00001d006033	97	0	77	0	97	77	6.9328e-23	1.7096e-18	embryo	B73-biased
Zm00001d006213	3623	2	4104	3	3625	4107	0	0	embryo	B73-biased
Zm00001d006274	116	11	90	6	127	96	1.19403e-20	1.00637e-17	embryo	B73-biased
Zm00001d006466	97	4	155	8	101	163	2.16559e-20	1.12247e-30	embryo	B73-biased
Zm00001d006527	83	6	72	2	89	74	3.29569e-16	4.04078e-16	embryo	B73-biased
Zm00001d006561	377	0	607	1	377	608	5.59912e-84	2.25084e-133	embryo	B73-biased
Zm00001d006566	111	2	170	4	113	174	1.13714e-24	2.57203e-36	embryo	B73-biased
Zm00001d006570	603	0	441	0	603	441	3.72634e-133	6.55862e-98	embryo	B73-biased
Zm00001d007595	175	0	174	0	175	174	5.98702e-40	9.89894e-40	embryo	B73-biased
Zm00001d007768	59	6	39	2	65	41	4.90339e-11	7.54019e-09	embryo	B73-biased
Zm00001d007966	459	0	553	1	459	554	7.93439e-102	1.25436e-121	embryo	B73-biased
Zm00001d008003	83	0	66	0	83	66	8.20542e-20	4.50928e-16	embryo	B73-biased
Zm00001d008067	52	1	66	0	53	66	2.46303e-12	4.50928e-16	embryo	B73-biased
Zm00001d008283	46	0	26	0	46	26	1.18254e-11	3.41421e-07	embryo	B73-biased
Zm00001d008446	81	9	464	7	90	471	3.21228e-14	1.95422e-98	embryo	B73-biased
Zm00001d008456	165	2	150	2	167	152	1.78324e-36	3.36962e-33	embryo	B73-biased
Zm00001d008511	71	0	73	0	71	73	3.57229e-17	1.29651e-17	embryo	B73-biased
Zm00001d008528	45	0	55	0	45	55	1.97036e-11	1.20531e-13	embryo	B73-biased
Zm00001d008633	84	0	55	0	84	55	4.9478e-20	1.20531e-13	embryo	B73-biased
Zm00001d008692	70	0	55	0	70	55	5.93051e-17	1.20531e-13	embryo	B73-biased
Zm00001d008827	213	7	282	5	220	287	7.43595e-44	4.2936e-60	embryo	B73-biased
Zm00001d008842	97	4	121	2	101	123	2.16559e-20	7.37016e-27	embryo	B73-biased
Zm00001d008856	123	0	87	0	123	87	1.3945e-28	1.08522e-20	embryo	B73-biased
Zm00001d008904	176	0	118	0	176	118	3.6211e-40	1.7339e-27	embryo	B73-biased
Zm00001d008951	1089	0	1035	0	1089	1035	8.12245e-239	4.43263e-227	embryo	B73-biased
Zm00001d009041	79	0	111	0	79	111	6.21106e-19	5.91713e-26	embryo	B73-biased
Zm00001d009449	266	0	304	0	266	304	8.44734e-60	4.42924e-68	embryo	B73-biased
Zm00001d009761	1260	0	1556	0	1260	1556	5.57047e-276	0	embryo	B73-biased
Zm00001d009814	36	0	35	0	36	35	1.9732e-09	3.29709e-09	embryo	B73-biased
Zm00001d010149	150	0	159	0	150	159	1.73366e-34	1.87131e-36	embryo	B73-biased
Zm00001d010193	613	10	769	0	623	769	6.05157e-129	2.96613e-169	embryo	B73-biased
Zm00001d010554	134	0	135	0	134	135	5.4636e-31	3.30172e-31	embryo	B73-biased
Zm00001d010599	49	0	83	0	49	83	2.55965e-12	8.20542e-20	embryo	B73-biased
Zm00001d010619	28	0	42	0	28	42	1.21317e-07	9.12744e-11	embryo	B73-biased
Zm00001d010961	80	0	94	0	80	94	3.74414e-19	3.15527e-22	embryo	B73-biased
Zm00001d010967	130	0	95	0	130	95	4.09782e-30	1.90387e-22	embryo	B73-biased
Zm00001d011075	350	1	177	4	351	181	1.89654e-77	7.65726e-38	embryo	B73-biased
Zm00001d011165	169	4	199	0	173	199	4.2493e-36	3.45192e-45	embryo	B73-biased
Zm00001d011246	61	0	47	2	61	49	5.70754e-15	1.2881e-10	embryo	B73-biased
Zm00001d011253	97	0	51	0	97	51	6.9328e-23	9.23669e-13	embryo	B73-biased
Zm00001d011614	25	0	25	0	25	25	5.73309e-07	5.73309e-07	embryo	B73-biased
Zm00001d011699	76	0	99	0	76	99	2.83668e-18	2.52504e-23	embryo	B73-biased
Zm00001d011990	156	0	114	0	156	114	8.46588e-36	1.3031e-26	embryo	B73-biased	cluster2
Zm00001d011991	27	0	25	0	27	25	2.03458e-07	5.73309e-07	embryo	B73-biased	cluster2
Zm00001d012097	21	0	26	0	21	26	4.59288e-06	3.41421e-07	embryo	B73-biased
Zm00001d012098	60	0	68	0	60	68	9.48583e-15	1.63497e-16	embryo	B73-biased
Zm00001d012100	248	2	178	3	250	181	1.39532e-54	1.10699e-38	embryo	B73-biased
Zm00001d012108	396	0	488	0	396	488	4.08978e-88	3.88146e-108	embryo	B73-biased
Zm00001d012245	552	50	683	69	602	752	4.89461e-93	4.89549e-111	embryo	B73-biased
Zm00001d012313	32	0	45	3	32	48	1.54174e-08	1.34292e-09	embryo	B73-biased
Zm00001d012323	70	0	47	0	70	47	5.93051e-17	7.09874e-12	embryo	B73-biased
Zm00001d012335	84	8	110	4	92	114	2.3083e-15	3.15104e-23	embryo	B73-biased
Zm00001d012543	66	4	67	4	70	71	1.25904e-13	7.61986e-14	embryo	B73-biased
Zm00001d012629	338	4	240	2	342	242	6.50509e-73	7.73798e-53	embryo	B73-biased
Zm00001d012718	78	3	60	2	81	62	7.85982e-17	1.75816e-13	embryo	B73-biased
Zm00001d012757	113	10	226	21	123	247	1.58406e-20	6.89002e-39	embryo	B73-biased
Zm00001d012826	336	3	440	1	339	441	4.10274e-73	4.84615e-97	embryo	B73-biased
Zm00001d012851	120	5	119	1	125	120	8.15663e-25	4.67379e-27	embryo	B73-biased
Zm00001d012974	107	0	111	0	107	111	4.45174e-25	5.91713e-26	embryo	B73-biased
Zm00001d013026	126	0	93	0	126	93	3.07486e-29	5.22949e-22	embryo	B73-biased
Zm00001d013042	106	0	142	0	106	142	7.37359e-25	9.72491e-33	embryo	B73-biased
Zm00001d013045	211	1	220	0	212	220	3.71626e-47	9.04457e-50	embryo	B73-biased
Zm00001d013101	31	0	21	0	31	21	2.58031e-08	4.59288e-06	embryo	B73-biased
Zm00001d013188	177	3	199	13	180	212	1.82945e-38	2.27512e-37	embryo	B73-biased
Zm00001d013400	20	0	72	6	20	78	7.7443e-06	7.83705e-14	embryo	B73-biased
Zm00001d013439	98	4	97	2	102	99	1.31017e-20	1.32405e-21	embryo	B73-biased
Zm00001d013531	99	0	81	0	99	81	2.52504e-23	2.2572e-19	embryo	B73-biased
Zm00001d013667	1804	86	2368	259	1890	2627	0	0	embryo	B73-biased
Zm00001d013669	12207	214	14457	853	12421	15310	0	0	embryo	B73-biased
Zm00001d013738	382	4	221	0	386	221	1.72226e-82	5.47349e-50	embryo	B73-biased
Zm00001d013752	224	0	313	0	224	313	1.21317e-50	4.84964e-70	embryo	B73-biased
Zm00001d013831	1431	2	978	0	1433	978	7.71770417423796e-312	1.08725e-214	embryo	B73-biased
Zm00001d013845	42	0	33	0	42	33	9.12744e-11	9.21598e-09	embryo	B73-biased
Zm00001d014029	42	0	54	2	42	56	9.12744e-11	3.6843e-12	embryo	B73-biased
Zm00001d014330	58	0	28	0	58	28	2.6212e-14	1.21317e-07	embryo	B73-biased
Zm00001d014521	39	0	28	0	39	28	4.2381e-10	1.21317e-07	embryo	B73-biased
Zm00001d014769	133	0	110	0	133	110	9.04127e-31	9.79917e-26	embryo	B73-biased
Zm00001d014792	1184	100	1683	136	1284	1819	4.98713e-201	4.43915e-288	embryo	B73-biased
Zm00001d014844	531	6	790	2	537	792	1.23358e-113	1.60844e-172	embryo	B73-biased
Zm00001d014868	41	0	37	0	41	37	1.52231e-10	1.1813e-09	embryo	B73-biased
Zm00001d015098	91	0	38	0	91	38	1.43674e-21	7.07454e-10	embryo	B73-biased
Zm00001d015242	166	7	156	4	173	160	1.21417e-33	2.90497e-33	embryo	B73-biased
Zm00001d015497	40	1	39	4	41	43	1.12365e-09	9.42636e-08	embryo	B73-biased
Zm00001d016017	137	0	252	0	137	252	1.20586e-31	9.51553e-57	embryo	B73-biased
Zm00001d016041	66	6	79	3	72	82	1.53747e-12	4.74719e-17	embryo	B73-biased
Zm00001d016080	99	0	40	0	99	40	2.52504e-23	2.53965e-10	embryo	B73-biased
Zm00001d016101	56	0	46	0	56	46	7.24718e-14	1.18254e-11	embryo	B73-biased
Zm00001d016963	69	4	54	3	73	57	2.79074e-14	1.42723e-11	embryo	B73-biased
Zm00001d017173	46	5	74	2	51	76	9.40373e-09	1.46941e-16	embryo	B73-biased
Zm00001d017239	450	1	521	0	451	521	3.22907e-99	2.56439e-115	embryo	B73-biased
Zm00001d017285	20	2	20	0	22	20	0.000124237	7.7443e-06	embryo	B73-biased
Zm00001d017292	38723	623	41625	869	39346	42494	0	0	embryo	B73-biased	cluster3
Zm00001d017293	12485	300	20023	856	12785	20879	0	0	embryo	B73-biased	cluster3
Zm00001d017607	27	0	21	0	27	21	2.03458e-07	4.59288e-06	embryo	B73-biased
Zm00001d017644	52	0	20	1	52	21	5.55012e-13	3.3813e-05	embryo	B73-biased
Zm00001d018257	158	2	97	1	160	98	6.02524e-35	3.09087e-22	embryo	B73-biased
Zm00001d018305	1558	20	1750	12	1578	1762	0	0	embryo	B73-biased	cluster4
Zm00001d018306	25	0	39	0	25	39	5.73309e-07	4.2381e-10	embryo	B73-biased	cluster4
Zm00001d018343	39	0	58	0	39	58	4.2381e-10	2.6212e-14	embryo	B73-biased
Zm00001d018345	42	0	38	0	42	38	9.12744e-11	7.07454e-10	embryo	B73-biased
Zm00001d018358	42	0	62	0	42	62	9.12744e-11	3.43461e-15	embryo	B73-biased
Zm00001d018876	509	1	628	1	510	629	4.68603e-112	6.09402e-138	embryo	B73-biased
Zm00001d018982	29	0	50	0	29	50	7.2379e-08	1.53748e-12	embryo	B73-biased
Zm00001d019061	139	3	86	0	142	86	3.60648e-30	1.79937e-20	embryo	B73-biased
Zm00001d019084	127	0	135	0	127	135	1.85775e-29	3.30172e-31	embryo	B73-biased
Zm00001d019504	296	24	214	20	320	234	3.26324e-52	7.42416e-37	embryo	B73-biased
Zm00001d019513	194	0	474	0	194	474	4.25861e-44	4.31869e-105	embryo	B73-biased
Zm00001d019698	61	0	39	0	61	39	5.70754e-15	4.2381e-10	embryo	B73-biased
Zm00001d019992	21	0	53	1	21	54	4.59288e-06	1.48052e-12	embryo	B73-biased
Zm00001d020140	288	0	201	0	288	201	1.35627e-64	1.26362e-45	embryo	B73-biased
Zm00001d020141	36	0	23	0	36	23	1.9732e-09	1.62003e-06	embryo	B73-biased
Zm00001d020209	113	0	65	0	113	65	2.15777e-26	7.48988e-16	embryo	B73-biased
Zm00001d020277	34	0	46	0	34	46	5.51126e-09	1.18254e-11	embryo	B73-biased
Zm00001d020428	30	0	31	0	30	31	4.32051e-08	2.58031e-08	embryo	B73-biased
Zm00001d020461	184	0	154	0	184	154	6.48805e-42	2.31597e-35	embryo	B73-biased
Zm00001d020471	85	0	33	0	85	33	2.98368e-20	9.21598e-09	embryo	B73-biased
Zm00001d020667	31	0	22	0	31	22	2.58031e-08	2.72653e-06	embryo	B73-biased
Zm00001d020943	198	0	127	1	198	128	5.70547e-45	8.2928e-29	embryo	B73-biased
Zm00001d021202	68	0	58	0	68	58	1.63497e-16	2.6212e-14	embryo	B73-biased
Zm00001d021272	23	0	36	0	23	36	1.62003e-06	1.9732e-09	embryo	B73-biased
Zm00001d021414	612	17	693	21	629	714	2.02909e-124	1.45043e-139	embryo	B73-biased
Zm00001d021480	34	0	33	0	34	33	5.51126e-09	9.21598e-09	embryo	B73-biased
Zm00001d021528	139	10	82	6	149	88	4.18935e-26	5.42293e-16	embryo	B73-biased
Zm00001d021562	66	2	78	7	68	85	8.41701e-15	1.34973e-14	embryo	B73-biased
Zm00001d021607	163	12	153	9	175	162	3.53826e-30	1.12244e-29	embryo	B73-biased
Zm00001d021666	457	16	564	61	473	625	2.04438e-91	4.93081e-90	embryo	B73-biased
Zm00001d021682	61	0	76	0	61	76	5.70754e-15	2.83668e-18	embryo	B73-biased
Zm00001d021916	40	0	19	1	40	20	2.53965e-10	5.69946e-05	embryo	B73-biased
Zm00001d021930	43	0	49	5	43	54	5.47404e-11	2.12907e-09	embryo	B73-biased
Zm00001d022000	34	0	40	0	34	40	5.51126e-09	2.53965e-10	embryo	B73-biased
Zm00001d022006	357	0	365	0	357	365	1.26718e-79	2.29548e-81	embryo	B73-biased
Zm00001d022241	124	7	224	22	131	246	1.57498e-24	5.90587e-38	embryo	B73-biased
Zm00001d022262	49	0	28	0	49	28	2.55965e-12	1.21317e-07	embryo	B73-biased
Zm00001d022269	228	0	308	0	228	308	1.6275e-51	5.95553e-69	embryo	B73-biased
Zm00001d022277	342	7	476	42	349	518	6.61845e-72	4.58142e-81	embryo	B73-biased
Zm00001d022307	49	0	41	0	49	41	2.55965e-12	1.52231e-10	embryo	B73-biased
Zm00001d022314	76	1	54	3	77	57	1.26283e-17	1.42723e-11	embryo	B73-biased
Zm00001d022321	38	0	30	0	38	30	7.07454e-10	4.32051e-08	embryo	B73-biased
Zm00001d022468	150	0	100	0	150	100	1.73366e-34	1.52399e-23	embryo	B73-biased
Zm00001d022475	409	0	190	5	409	195	6.0507e-91	4.6262e-40	embryo	B73-biased
Zm00001d022628	56	0	54	0	56	54	7.24718e-14	2.00492e-13	embryo	B73-biased
Zm00001d022636	717	0	1488	0	717	1488	6.01187e-158	0	embryo	B73-biased
Zm00001d022758	20	0	25	0	20	25	7.7443e-06	5.73309e-07	embryo	B73-biased
Zm00001d023176	41	0	38	0	41	38	1.52231e-10	7.07454e-10	embryo	B73-biased
Zm00001d023235	241	4	263	0	245	263	8.63898e-52	3.80721e-59	embryo	B73-biased
Zm00001d023296	23	0	20	0	23	20	1.62003e-06	7.7443e-06	embryo	B73-biased
Zm00001d023552	280	0	206	0	280	206	7.50932e-63	1.0247e-46	embryo	B73-biased
Zm00001d023724	241	0	124	0	241	124	2.38049e-54	8.42444e-29	embryo	B73-biased
Zm00001d024268	37	3	38	0	40	38	7.62135e-08	7.07454e-10	embryo	B73-biased
Zm00001d024408	294	0	326	0	294	326	6.6837e-66	7.14518e-73	embryo	B73-biased
Zm00001d024627	23	0	23	0	23	23	1.62003e-06	1.62003e-06	embryo	B73-biased
Zm00001d024645	21	0	20	0	21	20	4.59288e-06	7.7443e-06	embryo	B73-biased
Zm00001d024744	435	0	466	0	435	466	1.32635e-96	2.37799e-103	embryo	B73-biased
Zm00001d024795	296	6	205	7	302	212	1.61261e-62	4.07641e-42	embryo	B73-biased
Zm00001d024998	384	6	256	2	390	258	1.15542e-81	2.51724e-56	embryo	B73-biased
Zm00001d025106	29	1	20	1	30	21	3.18638e-07	3.3813e-05	embryo	B73-biased
Zm00001d025253	34	0	49	0	34	49	5.51126e-09	2.55965e-12	embryo	B73-biased
Zm00001d025524	75	0	73	1	75	74	4.70719e-18	5.7702e-17	embryo	B73-biased
Zm00001d025703	100	3	150	0	103	150	1.20411e-21	1.73366e-34	embryo	B73-biased
Zm00001d026060	56	1	21	1	57	22	3.21845e-13	2.00788e-05	embryo	B73-biased
Zm00001d026104	48	0	74	3	48	77	4.26224e-12	5.90798e-16	embryo	B73-biased
Zm00001d026295	340	0	250	0	340	250	6.3808e-76	2.59683e-56	embryo	B73-biased
Zm00001d026374	195	3	102	0	198	102	2.16673e-42	5.55223e-24	embryo	B73-biased
Zm00001d026438	1851	102	2297	106	1953	2403	0	0	embryo	B73-biased
Zm00001d027038	29	0	37	0	29	37	7.2379e-08	1.1813e-09	embryo	B73-biased
Zm00001d027129	107	0	145	0	107	145	4.45174e-25	2.14766e-33	embryo	B73-biased
Zm00001d027480	132	0	185	0	132	185	1.49621e-30	3.92466e-42	embryo	B73-biased
Zm00001d027749	101	5	231	16	106	247	1.11673e-20	1.33469e-42	embryo	B73-biased
Zm00001d027758	58	0	23	0	58	23	2.6212e-14	1.62003e-06	embryo	B73-biased
Zm00001d027898	46	0	26	1	46	27	1.18254e-11	1.49989e-06	embryo	B73-biased
Zm00001d028026	51	0	44	0	51	44	9.23669e-13	3.28379e-11	embryo	B73-biased
Zm00001d028100	281	0	157	0	281	157	4.54658e-63	5.11864e-36	embryo	B73-biased
Zm00001d028113	46	0	62	2	46	64	1.18254e-11	6.38184e-14	embryo	B73-biased
Zm00001d028184	383	26	480	46	409	526	9.73266e-70	7.33185e-80	embryo	B73-biased
Zm00001d028225	27	0	25	0	27	25	2.03458e-07	5.73309e-07	embryo	B73-biased
Zm00001d028260	39	1	22	1	40	23	1.87449e-09	1.19334e-05	embryo	B73-biased
Zm00001d028330	222	0	105	0	222	105	3.31242e-50	1.22137e-24	embryo	B73-biased
Zm00001d028748	413	0	281	0	413	281	8.14917e-92	4.54658e-63	embryo	B73-biased
Zm00001d028809	26	1	37	1	27	38	1.49989e-06	5.22103e-09	embryo	B73-biased
Zm00001d028972	75	0	85	0	75	85	4.70719e-18	2.98368e-20	embryo	B73-biased
Zm00001d029062	3246	331	5399	463	3577	5862	0	0	embryo	B73-biased
Zm00001d029103	21	0	21	0	21	21	4.59288e-06	4.59288e-06	embryo	B73-biased
Zm00001d029120	202	2	313	1	204	314	1.49848e-44	2.16997e-69	embryo	B73-biased
Zm00001d029243	33	0	33	0	33	33	9.21598e-09	9.21598e-09	embryo	B73-biased
Zm00001d029360	336	0	375	0	336	375	4.74262e-75	1.52603e-83	embryo	B73-biased
Zm00001d029654	194	12	199	4	206	203	7.58076e-37	1.22567e-42	embryo	B73-biased
Zm00001d029722	197	0	79	0	197	79	9.43035e-45	6.21106e-19	embryo	B73-biased
Zm00001d030132	24	1	25	0	25	25	4.22495e-06	5.73309e-07	embryo	B73-biased
Zm00001d030300	48	0	64	2	48	66	4.26224e-12	2.3173e-14	embryo	B73-biased
Zm00001d030370	88	0	35	0	88	35	6.54551e-21	3.29709e-09	embryo	B73-biased
Zm00001d030551	385	25	523	25	410	548	1.02555e-70	1.9978e-100	embryo	B73-biased
Zm00001d030786	31	0	39	1	31	40	2.58031e-08	1.87449e-09	embryo	B73-biased
Zm00001d030812	25	0	36	1	25	37	5.73309e-07	8.71752e-09	embryo	B73-biased
Zm00001d030830	29	0	64	5	29	69	7.2379e-08	1.22286e-12	embryo	B73-biased
Zm00001d030867	142	0	84	0	142	84	9.72491e-33	4.9478e-20	embryo	B73-biased
Zm00001d030870	30	0	21	0	30	21	4.32051e-08	4.59288e-06	embryo	B73-biased
Zm00001d031099	20	1	29	1	21	30	3.3813e-05	3.18638e-07	embryo	B73-biased
Zm00001d031180	43	0	23	0	43	23	5.47404e-11	1.62003e-06	embryo	B73-biased
Zm00001d031454	41	1	44	4	42	48	6.7375e-10	7.76409e-09	embryo	B73-biased
Zm00001d031668	271	0	296	0	271	296	6.8702e-61	2.45053e-66	embryo	B73-biased
Zm00001d031782	47	0	38	2	47	40	7.09874e-12	1.25488e-08	embryo	B73-biased
Zm00001d031784	146	5	134	10	151	144	1.7737e-30	4.97997e-25	embryo	B73-biased
Zm00001d031835	34	1	35	0	35	35	2.43277e-08	3.29709e-09	embryo	B73-biased
Zm00001d031858	56	0	72	0	56	72	7.24718e-14	2.152e-17	embryo	B73-biased
Zm00001d031927	56	0	42	0	56	42	7.24718e-14	9.12744e-11	embryo	B73-biased
Zm00001d031939	863	16	551	21	879	572	1.65027e-179	8.27882e-109	embryo	B73-biased
Zm00001d032401	48	5	25	0	53	25	3.49446e-09	5.73309e-07	embryo	B73-biased
Zm00001d032496	27	1	25	0	28	25	8.94481e-07	5.73309e-07	embryo	B73-biased
Zm00001d032521	123	0	131	0	123	131	1.3945e-28	2.47609e-30	embryo	B73-biased
Zm00001d032562	189	0	136	0	189	136	5.25553e-43	1.99532e-31	embryo	B73-biased
Zm00001d032735	161	1	228	0	162	228	3.05668e-36	1.6275e-51	embryo	B73-biased
Zm00001d032763	550	2	562	0	552	562	2.50579e-120	3.08715e-124	embryo	B73-biased
Zm00001d032766	55	2	77	0	57	77	2.21836e-12	1.7096e-18	embryo	B73-biased
Zm00001d032897	410	29	453	43	439	496	6.89314e-74	1.10148e-75	embryo	B73-biased
Zm00001d033391	174	0	275	0	174	275	9.89894e-40	9.23042e-62	embryo	B73-biased
Zm00001d033823	34	0	50	0	34	50	5.51126e-09	1.53748e-12	embryo	B73-biased
Zm00001d033826	614	0	805	0	614	805	1.50921e-135	4.4155e-177	embryo	B73-biased
Zm00001d034002	43	3	43	0	46	43	3.68655e-09	5.47404e-11	embryo	B73-biased
Zm00001d034040	110	0	71	0	110	71	9.79917e-26	3.57229e-17	embryo	B73-biased
Zm00001d034066	42	1	38	0	43	38	4.04089e-10	7.07454e-10	embryo	B73-biased
Zm00001d034117	66	0	44	0	66	44	4.50928e-16	3.28379e-11	embryo	B73-biased
Zm00001d034157	320	26	225	16	346	241	2.8495e-56	2.5866e-41	embryo	B73-biased
Zm00001d034336	215	3	123	0	218	123	9.43114e-47	1.3945e-28	embryo	B73-biased
Zm00001d034383	70	7	60	6	77	66	6.9959e-13	2.9925e-11	embryo	B73-biased
Zm00001d034388	259	28	256	20	287	276	2.46302e-42	8.46595e-46	embryo	B73-biased
Zm00001d034553	867	0	909	0	867	909	1.4648e-190	1.08479e-199	embryo	B73-biased
Zm00001d034729	50	5	25	0	55	25	1.29676e-09	5.73309e-07	embryo	B73-biased
Zm00001d034735	50	0	32	0	50	32	1.53748e-12	1.54174e-08	embryo	B73-biased
Zm00001d034810	476	0	285	0	476	285	1.58543e-105	6.11009e-64	embryo	B73-biased
Zm00001d034840	99	0	101	0	99	101	2.52504e-23	9.19844e-24	embryo	B73-biased
Zm00001d035346	372	4	229	1	376	230	2.58538e-80	4.40473e-51	embryo	B73-biased
Zm00001d035481	250	6	203	5	256	208	1.64635e-52	6.82271e-43	embryo	B73-biased
Zm00001d035553	201	2	239	0	203	239	2.47636e-44	6.49765e-54	embryo	B73-biased
Zm00001d035600	24	2	24	0	26	24	1.59926e-05	9.63367e-07	embryo	B73-biased
Zm00001d035612	29	0	36	4	29	40	7.2379e-08	4.20042e-07	embryo	B73-biased
Zm00001d035776	21	0	42	0	21	42	4.59288e-06	9.12744e-11	embryo	B73-biased
Zm00001d036420	49	0	30	0	49	30	2.55965e-12	4.32051e-08	embryo	B73-biased
Zm00001d036609	427	0	273	0	427	273	7.30882e-95	2.5182e-61	embryo	B73-biased
Zm00001d036613	30	0	33	0	30	33	4.32051e-08	9.21598e-09	embryo	B73-biased
Zm00001d036646	38	0	44	0	38	44	7.07454e-10	3.28379e-11	embryo	B73-biased
Zm00001d036651	21	0	20	0	21	20	4.59288e-06	7.7443e-06	embryo	B73-biased
Zm00001d036710	68	1	58	3	69	61	7.27275e-16	1.89463e-12	embryo	B73-biased
Zm00001d036825	77	0	44	0	77	44	1.7096e-18	3.28379e-11	embryo	B73-biased
Zm00001d037001	113	0	293	0	113	293	2.15777e-26	1.10382e-65	embryo	B73-biased
Zm00001d037271	147	0	163	0	147	163	7.84758e-34	2.50164e-37	embryo	B73-biased
Zm00001d037768	553	1	725	2	554	727	1.25436e-121	2.18437e-158	embryo	B73-biased
Zm00001d037870	298	0	246	0	298	246	8.9849e-67	1.93423e-55	embryo	B73-biased
Zm00001d037915	141	5	147	6	146	153	2.17738e-29	4.22107e-30	embryo	B73-biased
Zm00001d037994	28	1	38	1	29	39	5.33731e-07	3.12792e-09	embryo	B73-biased
Zm00001d038173	113	0	76	0	113	76	2.15777e-26	2.83668e-18	embryo	B73-biased	cluster5
Zm00001d038174	548	0	679	0	548	679	3.42829e-121	1.10254e-149	embryo	B73-biased	cluster5
Zm00001d038191	61	0	63	0	61	63	5.70754e-15	2.06709e-15	embryo	B73-biased
Zm00001d038303	21	0	20	0	21	20	4.59288e-06	7.7443e-06	embryo	B73-biased
Zm00001d038383	178	0	134	1	178	135	1.3247e-40	2.4394e-30	embryo	B73-biased
Zm00001d038384	87	0	66	0	87	66	1.08522e-20	4.50928e-16	embryo	B73-biased
Zm00001d038445	39	4	29	2	43	31	9.42636e-08	1.23872e-06	embryo	B73-biased
Zm00001d038875	68	6	69	5	74	74	5.70501e-13	1.00801e-13	embryo	B73-biased
Zm00001d038918	49	3	65	4	52	69	1.78189e-10	2.08023e-13	embryo	B73-biased
Zm00001d038941	65	0	55	0	65	55	7.48988e-16	1.20531e-13	embryo	B73-biased
Zm00001d039162	988	65	1490	92	1053	1582	5.8154e-178	1.23544e-270	embryo	B73-biased
Zm00001d039196	38	0	37	0	38	37	7.07454e-10	1.1813e-09	embryo	B73-biased
Zm00001d039370	851	59	580	58	910	638	6.34277e-152	6.98328e-95	embryo	B73-biased
Zm00001d039417	360	0	248	0	360	248	2.81571e-80	7.08711e-56	embryo	B73-biased
Zm00001d039698	39	2	164	6	41	170	7.54019e-09	8.47557e-34	embryo	B73-biased
Zm00001d039776	823	5	969	0	828	969	9.25708e-178	9.83239e-213	embryo	B73-biased
Zm00001d039822	68	1	65	7	69	72	7.27275e-16	8.17967e-12	embryo	B73-biased
Zm00001d039886	67	0	63	0	67	63	2.7151e-16	2.06709e-15	embryo	B73-biased
Zm00001d039933	28	2	26	0	30	26	2.0653e-06	3.41421e-07	embryo	B73-biased
Zm00001d040046	1271	91	1454	122	1362	1576	2.52774e-224	8.25161e-247	embryo	B73-biased
Zm00001d041331	112	0	65	0	112	65	3.57314e-26	7.48988e-16	embryo	B73-biased
Zm00001d041333	48	0	47	0	48	47	4.26224e-12	7.09874e-12	embryo	B73-biased
Zm00001d041436	43	3	20	1	46	21	3.68655e-09	3.3813e-05	embryo	B73-biased
Zm00001d041649	55	0	31	0	55	31	1.20531e-13	2.58031e-08	embryo	B73-biased
Zm00001d041861	69	4	92	9	73	101	2.79074e-14	1.47135e-16	embryo	B73-biased
Zm00001d041940	31	0	30	0	31	30	2.58031e-08	4.32051e-08	embryo	B73-biased
Zm00001d041972	379	2	315	2	381	317	4.07257e-83	3.51624e-69	embryo	B73-biased
Zm00001d042097	26	0	26	0	26	26	3.41421e-07	3.41421e-07	embryo	B73-biased
Zm00001d042210	23	1	37	3	24	40	7.09797e-06	7.62135e-08	embryo	B73-biased
Zm00001d042225	21	0	62	4	21	66	4.59288e-06	9.38037e-13	embryo	B73-biased
Zm00001d042313	43	0	36	0	43	36	5.47404e-11	1.9732e-09	embryo	B73-biased
Zm00001d042328	142	3	118	8	145	126	7.97843e-31	1.13057e-22	embryo	B73-biased
Zm00001d042347	486	13	705	21	499	726	1.64506e-99	3.63532e-142	embryo	B73-biased
Zm00001d042508	184	0	172	0	184	172	6.48805e-42	2.70623e-39	embryo	B73-biased
Zm00001d042640	55	0	47	4	55	51	1.20531e-13	1.73125e-09	embryo	B73-biased
Zm00001d042673	325	15	417	4	340	421	1.98962e-63	4.1632e-90	embryo	B73-biased
Zm00001d042749	24	1	29	2	25	31	4.22495e-06	1.23872e-06	embryo	B73-biased
Zm00001d042853	644	0	806	0	644	806	4.50823e-142	2.67648e-177	embryo	B73-biased
Zm00001d042931	28	2	28	2	30	30	2.0653e-06	2.0653e-06	embryo	B73-biased
Zm00001d043070	3205	238	3958	1	3443	3959	0	0	embryo	B73-biased	cluster6
Zm00001d043071	483	23	537	0	506	537	6.07017e-93	8.47391e-119	embryo	B73-biased	cluster6
Zm00001d043074	585	25	648	1	610	649	8.13841e-114	2.72385e-142	embryo	B73-biased
Zm00001d043076	199	8	216	0	207	216	3.21476e-40	6.74413e-49	embryo	B73-biased
Zm00001d043080	650	51	961	0	701	961	2.52074e-113	5.39055e-211	embryo	B73-biased	cluster7
Zm00001d043081	115	6	167	0	121	167	3.80092e-23	3.34529e-38	embryo	B73-biased	cluster7
Zm00001d043082	110	11	138	0	121	138	2.25719e-19	7.28775e-32	embryo	B73-biased	cluster7
Zm00001d043360	140	5	168	1	145	169	3.59537e-29	9.03949e-38	embryo	B73-biased
Zm00001d043480	27	0	29	1	27	30	2.03458e-07	3.18638e-07	embryo	B73-biased
Zm00001d043485	453	0	475	0	453	475	1.60414e-100	2.61667e-105	embryo	B73-biased
Zm00001d043589	45	3	66	3	48	69	1.34292e-09	3.34267e-14	embryo	B73-biased
Zm00001d043649	1155	1	665	0	1156	665	1.64615e-252	1.22171e-146	embryo	B73-biased
Zm00001d043740	126	0	99	0	126	99	3.07486e-29	2.52504e-23	embryo	B73-biased
Zm00001d043762	1095	18	1240	18	1113	1258	1.22866e-228	4.01804e-260	embryo	B73-biased
Zm00001d043881	199	0	150	1	199	151	3.45192e-45	7.74363e-34	embryo	B73-biased
Zm00001d043982	325	0	213	0	325	213	1.17984e-72	3.04352e-48	embryo	B73-biased
Zm00001d044021	75	0	88	0	75	88	4.70719e-18	6.54551e-21	embryo	B73-biased
Zm00001d044092	104	0	31	0	104	31	2.02318e-24	2.58031e-08	embryo	B73-biased
Zm00001d044120	851	23	1461	31	874	1492	1.31598e-172	5.20344e-300	embryo	B73-biased
Zm00001d044340	400	2	475	3	402	478	1.0925e-87	2.28992e-103	embryo	B73-biased
Zm00001d044437	44	1	36	0	45	36	1.45462e-10	1.9732e-09	embryo	B73-biased
Zm00001d044494	79	3	46	0	82	46	4.74719e-17	1.18254e-11	embryo	B73-biased
Zm00001d044564	84	0	168	1	84	169	4.9478e-20	9.03949e-38	embryo	B73-biased
Zm00001d044575	2965	56	3981	32	3021	4013	0	0	embryo	B73-biased
Zm00001d044740	137	0	56	0	137	56	1.20586e-31	7.24718e-14	embryo	B73-biased
Zm00001d044864	62	3	59	2	65	61	2.51603e-13	2.91858e-13	embryo	B73-biased
Zm00001d045036	481	44	616	67	525	683	4.2948e-81	5.67177e-98	embryo	B73-biased
Zm00001d045274	141	2	90	6	143	96	3.12081e-31	1.00637e-17	embryo	B73-biased
Zm00001d045297	31	0	39	0	31	39	2.58031e-08	4.2381e-10	embryo	B73-biased
Zm00001d045339	441	26	451	33	467	484	3.43258e-82	1.70546e-80	embryo	B73-biased
Zm00001d045340	932	39	656	65	971	721	1.28408e-180	2.31044e-107	embryo	B73-biased
Zm00001d045384	99	6	47	3	105	50	1.12773e-19	4.89175e-10	embryo	B73-biased
Zm00001d045448	2827	16	2358	0	2843	2358	0	0	embryo	B73-biased
Zm00001d045482	4935	467	6156	1	5402	6157	0	0	embryo	B73-biased
Zm00001d045889	534	2	380	12	536	392	7.57829e-117	4.10929e-77	embryo	B73-biased
Zm00001d045948	44	1	43	2	45	45	1.45462e-10	9.84409e-10	embryo	B73-biased
Zm00001d046141	43	0	63	0	43	63	5.47404e-11	2.06709e-15	embryo	B73-biased
Zm00001d046286	77	0	80	0	77	80	1.7096e-18	3.74414e-19	embryo	B73-biased
Zm00001d046381	173	0	71	0	173	71	1.63672e-39	3.57229e-17	embryo	B73-biased
Zm00001d046521	103	0	93	0	103	93	3.35152e-24	5.22949e-22	embryo	B73-biased
Zm00001d046739	217	6	216	0	223	216	2.49542e-45	6.74413e-49	embryo	B73-biased
Zm00001d046765	31	0	69	3	31	72	2.58031e-08	7.35791e-15	embryo	B73-biased
Zm00001d046778	69	0	107	2	69	109	9.84644e-17	8.54141e-24	embryo	B73-biased
Zm00001d046893	33	2	52	0	35	52	1.60616e-07	5.55012e-13	embryo	B73-biased
Zm00001d046913	49	5	70	4	54	74	2.12907e-09	1.68882e-14	embryo	B73-biased
Zm00001d047125	62	5	76	1	67	77	3.31551e-12	1.26283e-17	embryo	B73-biased
Zm00001d047301	152	0	75	2	152	77	6.33622e-35	8.8618e-17	embryo	B73-biased
Zm00001d047443	42	1	21	2	43	23	4.04089e-10	7.43955e-05	embryo	B73-biased
Zm00001d047461	174	0	283	0	174	283	9.89894e-40	1.66671e-63	embryo	B73-biased
Zm00001d047690	139	0	130	0	139	130	4.40454e-32	4.09782e-30	embryo	B73-biased
Zm00001d047712	72	0	71	0	72	71	2.152e-17	3.57229e-17	embryo	B73-biased
Zm00001d048026	19	2	23	1	21	24	0.000207503	7.09797e-06	embryo	B73-biased
Zm00001d048034	73	2	48	4	75	52	2.43663e-16	1.04946e-09	embryo	B73-biased
Zm00001d048089	207	1	122	0	208	122	2.772e-46	2.3084e-28	embryo	B73-biased
Zm00001d048306	39	0	41	0	39	41	4.2381e-10	1.52231e-10	embryo	B73-biased
Zm00001d048346	131	4	79	3	135	82	8.24669e-28	4.74719e-17	embryo	B73-biased
Zm00001d048356	8116	749	12937	1038	8865	13975	0	0	embryo	B73-biased
Zm00001d048366	80	0	73	0	80	73	3.74414e-19	1.29651e-17	embryo	B73-biased
Zm00001d048558	107	7	48	3	114	51	7.54354e-21	2.95237e-10	embryo	B73-biased
Zm00001d049085	153	6	300	9	159	309	2.09241e-31	1.4879e-61	embryo	B73-biased
Zm00001d049452	59	5	59	2	64	61	1.47846e-11	2.91858e-13	embryo	B73-biased
Zm00001d049521	40	1	45	4	41	49	1.12365e-09	4.70901e-09	embryo	B73-biased
Zm00001d049764	309	0	331	0	309	331	3.6064e-69	5.82092e-74	embryo	B73-biased
Zm00001d049832	33	0	27	0	33	27	9.21598e-09	2.03458e-07	embryo	B73-biased
Zm00001d049945	1334	27	1686	17	1361	1703	6.33158e-275	0	embryo	B73-biased
Zm00001d050837	113	11	218	24	124	242	5.196e-20	1.0775e-35	embryo	B73-biased
Zm00001d050955	81	0	45	0	81	45	2.2572e-19	1.97036e-11	embryo	B73-biased
Zm00001d051135	282	10	403	14	292	417	4.78412e-57	6.6445e-81	embryo	B73-biased
Zm00001d051207	26	0	32	0	26	32	3.41421e-07	1.54174e-08	embryo	B73-biased
Zm00001d051394	87	0	68	0	87	68	1.08522e-20	1.63497e-16	embryo	B73-biased
Zm00001d051636	79	5	78	7	84	85	6.79979e-16	1.34973e-14	embryo	B73-biased
Zm00001d051788	99	0	158	0	99	158	2.52504e-23	3.09489e-36	embryo	B73-biased
Zm00001d051794	605	0	377	0	605	377	1.36858e-133	5.59912e-84	embryo	B73-biased
Zm00001d051876	145	0	172	0	145	172	2.14766e-33	2.70623e-39	embryo	B73-biased
Zm00001d052036	56	0	100	0	56	100	7.24718e-14	1.52399e-23	embryo	B73-biased
Zm00001d052076	59	0	81	0	59	81	1.57674e-14	2.2572e-19	embryo	B73-biased
Zm00001d052392	127	4	131	0	131	131	6.15137e-27	2.47609e-30	embryo	B73-biased
Zm00001d052656	106	0	75	2	106	77	7.37359e-25	8.8618e-17	embryo	B73-biased
Zm00001d052703	139	0	149	0	139	149	4.40454e-32	2.86777e-34	embryo	B73-biased
Zm00001d052719	46	1	46	4	47	50	5.24102e-11	2.85551e-09	embryo	B73-biased
Zm00001d052727	38	0	61	0	38	61	7.07454e-10	5.70754e-15	embryo	B73-biased
Zm00001d052937	72	0	66	3	72	69	2.152e-17	3.34267e-14	embryo	B73-biased
Zm00001d052971	433	1	654	2	434	656	1.61766e-95	6.00859e-143	embryo	B73-biased
Zm00001d052987	22	0	21	0	22	21	2.72653e-06	4.59288e-06	embryo	B73-biased
Zm00001d053053	100	0	36	0	100	36	1.52399e-23	1.9732e-09	embryo	B73-biased
Zm00001d053092	54	0	39	0	54	39	2.00492e-13	4.2381e-10	embryo	B73-biased
Zm00001d053634	51	1	52	0	52	52	4.09825e-12	5.55012e-13	embryo	B73-biased
Zm00001d053709	71	0	108	0	71	108	3.57229e-17	2.68781e-25	embryo	B73-biased
Zm00001d053727	220	10	232	15	230	247	1.32657e-43	2.30051e-43	embryo	B73-biased
Zm00001d054065	4281	1	6782	14	4282	6796	0	0	embryo	B73-biased
Zm00001d054112	58	0	62	0	58	62	2.6212e-14	3.43461e-15	embryo	B73-biased
Zm00001d001770	0	22	0	23	22	23	2.72653e-06	1.62003e-06	embryo	CAU5-biased
Zm00001d002000	11	161	7	259	172	266	2.71937e-30	7.41544e-54	embryo	CAU5-biased
Zm00001d002305	0	46	0	36	46	36	1.18254e-11	1.9732e-09	embryo	CAU5-biased
Zm00001d002506	0	46	0	63	46	63	1.18254e-11	2.06709e-15	embryo	CAU5-biased
Zm00001d003411	5	50	1	68	55	69	1.29676e-09	7.27275e-16	embryo	CAU5-biased
Zm00001d003967	0	112	0	146	112	146	3.57314e-26	1.29821e-33	embryo	CAU5-biased
Zm00001d003982	0	394	0	607	394	607	1.11452e-87	5.02646e-134	embryo	CAU5-biased
Zm00001d004116	0	57	0	26	57	26	4.35816e-14	3.41421e-07	embryo	CAU5-biased
Zm00001d004338	0	30	0	36	30	36	4.32051e-08	1.9732e-09	embryo	CAU5-biased
Zm00001d004531	0	24	0	44	24	44	9.63367e-07	3.28379e-11	embryo	CAU5-biased
Zm00001d004726	0	396	0	306	396	306	4.08978e-88	1.62413e-68	embryo	CAU5-biased
Zm00001d005154	0	35	0	35	35	35	3.29709e-09	3.29709e-09	embryo	CAU5-biased
Zm00001d005165	0	98	0	135	98	135	4.18387e-23	3.30172e-31	embryo	CAU5-biased
Zm00001d005304	5	153	5	250	158	255	5.29881e-32	3.97617e-53	embryo	CAU5-biased
Zm00001d005398	0	50	0	48	50	48	1.53748e-12	4.26224e-12	embryo	CAU5-biased
Zm00001d005449	0	100	0	135	100	135	1.52399e-23	3.30172e-31	embryo	CAU5-biased
Zm00001d005530	0	67	0	59	67	59	2.7151e-16	1.57674e-14	embryo	CAU5-biased
Zm00001d005599	0	84	0	102	84	102	4.9478e-20	5.55223e-24	embryo	CAU5-biased
Zm00001d006632	2	57	0	64	59	64	8.04485e-13	1.2442e-15	embryo	CAU5-biased
Zm00001d006816	0	42	2	41	42	43	9.12744e-11	2.72364e-09	embryo	CAU5-biased
Zm00001d006874	0	33	0	29	33	29	9.21598e-09	7.2379e-08	embryo	CAU5-biased
Zm00001d006875	7	119	2	183	126	185	1.90739e-23	2.09696e-40	embryo	CAU5-biased
Zm00001d006917	77	3205	69	5056	3282	5125	0	0	embryo	CAU5-biased
Zm00001d006921	0	65	0	47	65	47	7.48988e-16	7.09874e-12	embryo	CAU5-biased	cluster8
Zm00001d006922	50	572	54	540	622	594	2.83748e-97	1.80084e-88	embryo	CAU5-biased	cluster8
Zm00001d006928	9	127	0	176	136	176	4.57765e-24	3.6211e-40	embryo	CAU5-biased
Zm00001d006938	75	1147	49	1102	1222	1151	1.61012e-206	1.66764e-211	embryo	CAU5-biased	cluster9
Zm00001d006939	0	782	0	713	782	713	4.42227e-172	4.45461e-157	embryo	CAU5-biased	cluster9
Zm00001d006941	0	179	0	186	179	186	8.01251e-41	2.37409e-42	embryo	CAU5-biased	cluster10
Zm00001d006942	3	937	1	866	940	867	7.88386e-204	1.08234e-189	embryo	CAU5-biased	cluster10
Zm00001d006943	3	117	0	88	120	88	2.31027e-25	6.54551e-21	embryo	CAU5-biased	cluster10
Zm00001d006944	0	136	0	139	136	139	1.99532e-31	4.40454e-32	embryo	CAU5-biased	cluster10
Zm00001d006951	4	601	0	585	605	585	3.92119e-130	3.06543e-129	embryo	CAU5-biased
Zm00001d007009	0	345	0	407	345	407	5.1998e-77	1.64877e-90	embryo	CAU5-biased
Zm00001d007012	5	342	0	405	347	405	3.74486e-73	4.49281e-90	embryo	CAU5-biased
Zm00001d007018	2	52	0	93	54	93	1.01657e-11	5.22949e-22	embryo	CAU5-biased
Zm00001d007027	1	132	0	82	133	82	6.67992e-30	1.36088e-19	embryo	CAU5-biased
Zm00001d007031	0	385	1	388	385	389	1.01486e-85	1.00964e-85	embryo	CAU5-biased
Zm00001d007070	0	456	0	491	456	491	3.56757e-101	8.63432e-109	embryo	CAU5-biased
Zm00001d007080	0	149	0	166	149	166	2.86777e-34	5.53185e-38	embryo	CAU5-biased
Zm00001d007084	3	5827	6	10499	5830	10505	0	0	embryo	CAU5-biased	cluster11
Zm00001d007085	0	458	0	543	458	543	1.30958e-101	4.19562e-120	embryo	CAU5-biased	cluster11
Zm00001d007156	11	110	10	126	121	136	2.25719e-19	2.60116e-23	embryo	CAU5-biased
Zm00001d007245	0	1067	0	703	1067	703	4.91304e-234	6.65795e-155	embryo	CAU5-biased
Zm00001d007295	5	1246	2	1474	1251	1476	1.07359e-269	3.49798477255603e-321	embryo	CAU5-biased
Zm00001d007307	17	245	17	213	262	230	4.63802e-45	3.30168e-38	embryo	CAU5-biased
Zm00001d007340	0	26	0	32	26	32	3.41421e-07	1.54174e-08	embryo	CAU5-biased
Zm00001d007388	46	1479	2	1625	1525	1627	8.65681e-295	0	embryo	CAU5-biased
Zm00001d007390	2	135	0	109	137	109	6.39437e-30	1.62288e-25	embryo	CAU5-biased
Zm00001d007401	0	410	3	241	410	244	3.66548e-91	2.02774e-52	embryo	CAU5-biased
Zm00001d007405	0	228	0	298	228	298	1.6275e-51	8.9849e-67	embryo	CAU5-biased
Zm00001d007407	14	597	0	549	611	549	5.40965e-123	2.07747e-121	embryo	CAU5-biased
Zm00001d007417	0	93	0	43	93	43	5.22949e-22	5.47404e-11	embryo	CAU5-biased
Zm00001d007420	2	153	0	103	155	103	7.45023e-34	3.35152e-24	embryo	CAU5-biased
Zm00001d007427	1	49	0	29	50	29	1.13523e-11	7.2379e-08	embryo	CAU5-biased
Zm00001d007578	0	93	2	104	93	106	5.22949e-22	3.8768e-23	embryo	CAU5-biased
Zm00001d007655	1	191	0	129	192	129	8.59718e-43	6.78191e-30	embryo	CAU5-biased
Zm00001d007672	0	21	0	47	21	47	4.59288e-06	7.09874e-12	embryo	CAU5-biased
Zm00001d007862	117	2877	86	3641	2994	3727	0	0	embryo	CAU5-biased
Zm00001d007901	0	64	0	57	64	57	1.2442e-15	4.35816e-14	embryo	CAU5-biased	cluster12
Zm00001d007902	0	200	1	235	200	236	2.08851e-45	2.16517e-52	embryo	CAU5-biased	cluster12
Zm00001d007904	34	1878	25	2040	1912	2065	0	0	embryo	CAU5-biased
Zm00001d007907	26	257	38	422	283	460	6.57359e-43	1.09568e-71	embryo	CAU5-biased
Zm00001d007909	0	488	0	534	488	534	3.88146e-108	3.80836e-118	embryo	CAU5-biased
Zm00001d007910	0	77	0	116	77	116	1.7096e-18	4.75301e-27	embryo	CAU5-biased
Zm00001d007975	7	1848	0	2313	1855	2313	0	0	embryo	CAU5-biased
Zm00001d008155	3	68	0	81	71	81	1.21858e-14	2.2572e-19	embryo	CAU5-biased
Zm00001d008234	0	64	0	73	64	73	1.2442e-15	1.29651e-17	embryo	CAU5-biased
Zm00001d008537	0	20	0	28	20	28	7.7443e-06	1.21317e-07	embryo	CAU5-biased
Zm00001d008571	0	37	0	29	37	29	1.1813e-09	7.2379e-08	embryo	CAU5-biased
Zm00001d008583	0	76	0	100	76	100	2.83668e-18	1.52399e-23	embryo	CAU5-biased
Zm00001d008642	3	74	2	138	77	140	5.90798e-16	1.4125e-30	embryo	CAU5-biased
Zm00001d008886	1	30	0	42	31	42	1.9032e-07	9.12744e-11	embryo	CAU5-biased
Zm00001d009329	0	20	0	76	20	76	7.7443e-06	2.83668e-18	embryo	CAU5-biased
Zm00001d009512	0	58	0	38	58	38	2.6212e-14	7.07454e-10	embryo	CAU5-biased
Zm00001d009688	0	190	2	215	190	217	3.17933e-43	2.18755e-47	embryo	CAU5-biased
Zm00001d009786	0	69	0	81	69	81	9.84644e-17	2.2572e-19	embryo	CAU5-biased
Zm00001d009815	0	28	0	43	28	43	1.21317e-07	5.47404e-11	embryo	CAU5-biased
Zm00001d009913	0	24	0	45	24	45	9.63367e-07	1.97036e-11	embryo	CAU5-biased
Zm00001d009968	9	157	1	183	166	184	1.53297e-30	4.79378e-41	embryo	CAU5-biased
Zm00001d010155	0	46	0	48	46	48	1.18254e-11	4.26224e-12	embryo	CAU5-biased
Zm00001d010157	0	24	0	23	24	23	9.63367e-07	1.62003e-06	embryo	CAU5-biased
Zm00001d010244	1	230	0	295	231	295	2.66587e-51	4.04704e-66	embryo	CAU5-biased
Zm00001d010339	0	50	0	56	50	56	1.53748e-12	7.24718e-14	embryo	CAU5-biased
Zm00001d010965	0	45	0	42	45	42	1.97036e-11	9.12744e-11	embryo	CAU5-biased
Zm00001d011154	2	195	9	312	197	321	5.04531e-43	3.68221e-64	embryo	CAU5-biased
Zm00001d011284	1	48	0	47	49	47	1.88991e-11	7.09874e-12	embryo	CAU5-biased
Zm00001d011297	1	30	4	53	31	57	1.9032e-07	8.57183e-11	embryo	CAU5-biased
Zm00001d011506	0	37	0	63	37	63	1.1813e-09	2.06709e-15	embryo	CAU5-biased
Zm00001d011522	0	416	0	596	416	596	1.81179e-92	1.2412e-131	embryo	CAU5-biased
Zm00001d011759	1	26	1	33	27	34	1.49989e-06	4.06618e-08	embryo	CAU5-biased
Zm00001d012048	0	29	0	50	29	50	7.2379e-08	1.53748e-12	embryo	CAU5-biased
Zm00001d012351	0	23	0	46	23	46	1.62003e-06	1.18254e-11	embryo	CAU5-biased
Zm00001d012775	0	120	3	135	120	138	6.32613e-28	2.6961e-29	embryo	CAU5-biased
Zm00001d012791	3	27	4	37	30	41	1.17714e-05	2.55352e-07	embryo	CAU5-biased
Zm00001d012886	0	109	0	60	109	60	1.62288e-25	9.48583e-15	embryo	CAU5-biased
Zm00001d013111	4	427	6	432	431	438	2.77621e-92	4.18679e-92	embryo	CAU5-biased
Zm00001d013618	0	143	0	181	143	181	5.87808e-33	2.93148e-41	embryo	CAU5-biased
Zm00001d013844	0	974	1	2314	974	2315	8.05022e-214	0	embryo	CAU5-biased
Zm00001d014256	8	103	0	57	111	57	1.9331e-19	4.35816e-14	embryo	CAU5-biased
Zm00001d014369	8	89	18	229	97	247	1.96329e-16	4.28057e-41	embryo	CAU5-biased
Zm00001d014444	0	26	0	67	26	67	3.41421e-07	2.7151e-16	embryo	CAU5-biased
Zm00001d014460	6	86	4	74	92	78	7.39297e-17	2.2643e-15	embryo	CAU5-biased
Zm00001d014882	10	233	5	270	243	275	2.02307e-46	1.75862e-57	embryo	CAU5-biased
Zm00001d015258	0	62	0	21	62	21	3.43461e-15	4.59288e-06	embryo	CAU5-biased
Zm00001d015611	2	218	0	267	220	267	4.8492e-48	5.11404e-60	embryo	CAU5-biased
Zm00001d015671	0	179	0	191	179	191	8.01251e-41	1.92336e-43	embryo	CAU5-biased
Zm00001d015935	1	87	0	63	88	63	4.83534e-20	2.06709e-15	embryo	CAU5-biased
Zm00001d016193	0	128	0	91	128	91	1.12244e-29	1.43674e-21	embryo	CAU5-biased
Zm00001d016207	0	105	0	169	105	169	1.22137e-24	1.22345e-38	embryo	CAU5-biased
Zm00001d016322	3	149	3	161	152	164	2.3628e-32	5.67354e-35	embryo	CAU5-biased
Zm00001d016467	4	147	6	120	151	126	2.66706e-31	3.11834e-24	embryo	CAU5-biased
Zm00001d016727	0	28	0	40	28	40	1.21317e-07	2.53965e-10	embryo	CAU5-biased
Zm00001d016971	0	29	0	21	29	21	7.2379e-08	4.59288e-06	embryo	CAU5-biased
Zm00001d017308	0	289	0	190	289	190	8.21207e-65	3.17933e-43	embryo	CAU5-biased
Zm00001d017790	17	922	65	1123	939	1188	1.06796e-191	6.4971e-207	embryo	CAU5-biased
Zm00001d017800	0	45	0	35	45	35	1.97036e-11	3.29709e-09	embryo	CAU5-biased
Zm00001d017808	51	513	26	440	564	466	2.71094e-84	5.63182e-82	embryo	CAU5-biased
Zm00001d017823	0	869	0	741	869	741	5.3825e-191	3.63367e-163	embryo	CAU5-biased
Zm00001d018037	2	18	2	21	20	23	0.000346622	7.43955e-05	embryo	CAU5-biased
Zm00001d018047	6	70	1	41	76	42	2.11525e-13	6.7375e-10	embryo	CAU5-biased
Zm00001d018252	0	50	0	83	50	83	1.53748e-12	8.20542e-20	embryo	CAU5-biased
Zm00001d018713	0	84	0	90	84	90	4.9478e-20	2.38162e-21	embryo	CAU5-biased
Zm00001d018915	0	52	0	41	52	41	5.55012e-13	1.52231e-10	embryo	CAU5-biased
Zm00001d019275	0	294	0	333	294	333	6.6837e-66	2.13499e-74	embryo	CAU5-biased	cluster13
Zm00001d019276	0	102	0	103	102	103	5.55223e-24	3.35152e-24	embryo	CAU5-biased	cluster13
Zm00001d019389	0	42	0	38	42	38	9.12744e-11	7.07454e-10	embryo	CAU5-biased
Zm00001d019422	0	28	1	34	28	35	1.21317e-07	2.43277e-08	embryo	CAU5-biased
Zm00001d019792	0	54	0	53	54	53	2.00492e-13	3.33552e-13	embryo	CAU5-biased
Zm00001d019814	0	21	0	23	21	23	4.59288e-06	1.62003e-06	embryo	CAU5-biased
Zm00001d020031	0	37	0	62	37	62	1.1813e-09	3.43461e-15	embryo	CAU5-biased
Zm00001d020875	0	104	5	186	104	191	2.02318e-24	3.43889e-39	embryo	CAU5-biased
Zm00001d020935	3	181	3	230	184	233	2.45265e-39	5.06481e-50	embryo	CAU5-biased
Zm00001d021039	0	78	0	82	78	82	1.03042e-18	1.36088e-19	embryo	CAU5-biased
Zm00001d021119	7	68	4	116	75	120	1.87238e-12	1.54572e-24	embryo	CAU5-biased
Zm00001d021515	0	90	3	90	90	93	2.38162e-21	1.85567e-19	embryo	CAU5-biased
Zm00001d022639	0	54	0	53	54	53	2.00492e-13	3.33552e-13	embryo	CAU5-biased
Zm00001d022937	0	46	0	20	46	20	1.18254e-11	7.7443e-06	embryo	CAU5-biased
Zm00001d023183	0	58	0	48	58	48	2.6212e-14	4.26224e-12	embryo	CAU5-biased
Zm00001d023266	0	67	0	80	67	80	2.7151e-16	3.74414e-19	embryo	CAU5-biased
Zm00001d023531	4	55	3	97	59	100	3.14464e-11	5.45636e-21	embryo	CAU5-biased
Zm00001d023573	1	99	0	91	100	91	1.12587e-22	1.43674e-21	embryo	CAU5-biased
Zm00001d023601	912	16540	2777	27784	17452	30561	0	0	embryo	CAU5-biased
Zm00001d023776	0	48	0	57	48	57	4.26224e-12	4.35816e-14	embryo	CAU5-biased
Zm00001d023984	2	26	1	30	28	31	5.74476e-06	1.9032e-07	embryo	CAU5-biased
Zm00001d024560	5	48	3	39	53	42	3.49446e-09	2.7774e-08	embryo	CAU5-biased
Zm00001d024891	0	390	0	605	390	605	8.27717e-87	1.36858e-133	embryo	CAU5-biased
Zm00001d024895	0	81	0	56	81	56	2.2572e-19	7.24718e-14	embryo	CAU5-biased
Zm00001d025265	16	2559	4	3730	2575	3734	0	0	embryo	CAU5-biased
Zm00001d025389	0	313	0	555	313	555	4.84964e-70	1.02873e-122	embryo	CAU5-biased
Zm00001d025482	0	40	0	50	40	50	2.53965e-10	1.53748e-12	embryo	CAU5-biased
Zm00001d025589	0	20	0	39	20	39	7.7443e-06	4.2381e-10	embryo	CAU5-biased
Zm00001d026127	32	611	38	900	643	938	2.13037e-115	2.73599e-174	embryo	CAU5-biased
Zm00001d026376	0	93	0	93	93	93	5.22949e-22	5.22949e-22	embryo	CAU5-biased
Zm00001d026652	0	40	0	29	40	29	2.53965e-10	7.2379e-08	embryo	CAU5-biased
Zm00001d027240	0	109	1	96	109	97	1.62288e-25	5.12165e-22	embryo	CAU5-biased
Zm00001d027303	0	27	0	32	27	32	2.03458e-07	1.54174e-08	embryo	CAU5-biased
Zm00001d027498	0	178	0	154	178	154	1.3247e-40	2.31597e-35	embryo	CAU5-biased
Zm00001d027603	0	145	0	112	145	112	2.14766e-33	3.57314e-26	embryo	CAU5-biased
Zm00001d027738	0	34	0	32	34	32	5.51126e-09	1.54174e-08	embryo	CAU5-biased
Zm00001d027764	0	41	0	37	41	37	1.52231e-10	1.1813e-09	embryo	CAU5-biased
Zm00001d028405	1	37	0	46	38	46	5.22103e-09	1.18254e-11	embryo	CAU5-biased
Zm00001d028639	4	136	1	140	140	141	6.69093e-29	1.18876e-31	embryo	CAU5-biased
Zm00001d028647	3	78	8	175	81	183	7.85982e-17	5.18378e-35	embryo	CAU5-biased
Zm00001d028750	1	20	1	181	21	182	3.3813e-05	1.31015e-40	embryo	CAU5-biased
Zm00001d029163	0	83	0	64	83	64	8.20542e-20	1.2442e-15	embryo	CAU5-biased
Zm00001d029181	0	55	0	106	55	106	1.20531e-13	7.37359e-25	embryo	CAU5-biased
Zm00001d029218	0	77	0	81	77	81	1.7096e-18	2.2572e-19	embryo	CAU5-biased
Zm00001d029237	13	751	0	459	764	459	4.71907e-157	7.93439e-102	embryo	CAU5-biased
Zm00001d029337	0	29	0	25	29	25	7.2379e-08	5.73309e-07	embryo	CAU5-biased
Zm00001d029741	1	124	2	113	125	115	3.76021e-28	4.14993e-25	embryo	CAU5-biased
Zm00001d029755	0	44	0	29	44	29	3.28379e-11	7.2379e-08	embryo	CAU5-biased
Zm00001d029778	10	569	93	1176	579	1269	2.20137e-119	5.21848e-203	embryo	CAU5-biased
Zm00001d029834	1	50	0	57	51	57	6.82027e-12	4.35816e-14	embryo	CAU5-biased
Zm00001d030105	0	94	0	55	94	55	3.15527e-22	1.20531e-13	embryo	CAU5-biased
Zm00001d030234	0	72	0	183	72	183	2.152e-17	1.07259e-41	embryo	CAU5-biased
Zm00001d030713	2	113	3	168	115	171	4.14993e-25	1.68324e-36	embryo	CAU5-biased
Zm00001d030724	0	36	0	47	36	47	1.9732e-09	7.09874e-12	embryo	CAU5-biased
Zm00001d031204	10	149	4	157	159	161	2.94659e-28	1.75816e-33	embryo	CAU5-biased
Zm00001d031241	19	214	13	147	233	160	2.26514e-37	3.18979e-26	embryo	CAU5-biased
Zm00001d031427	0	169	3	278	169	281	1.22345e-38	1.75767e-60	embryo	CAU5-biased
Zm00001d031503	0	45	0	102	45	102	1.97036e-11	5.55223e-24	embryo	CAU5-biased
Zm00001d031547	2	50	0	63	52	63	2.80614e-11	2.06709e-15	embryo	CAU5-biased
Zm00001d031563	0	392	0	521	392	521	3.03726e-87	2.56439e-115	embryo	CAU5-biased
Zm00001d031685	2	195	3	149	197	152	5.04531e-43	2.3628e-32	embryo	CAU5-biased
Zm00001d032371	0	47	0	54	47	54	7.09874e-12	2.00492e-13	embryo	CAU5-biased
Zm00001d033082	7	124	9	130	131	139	1.57498e-24	1.03351e-24	embryo	CAU5-biased
Zm00001d033566	0	336	0	120	336	120	4.74262e-75	6.32613e-28	embryo	CAU5-biased
Zm00001d033672	9	247	17	206	256	223	4.78989e-50	1.03153e-36	embryo	CAU5-biased
Zm00001d034024	0	181	0	164	181	164	2.93148e-41	1.51275e-37	embryo	CAU5-biased
Zm00001d034089	0	38	0	47	38	47	7.07454e-10	7.09874e-12	embryo	CAU5-biased
Zm00001d034099	0	34	0	23	34	23	5.51126e-09	1.62003e-06	embryo	CAU5-biased
Zm00001d034110	0	29	0	20	29	20	7.2379e-08	7.7443e-06	embryo	CAU5-biased
Zm00001d034148	0	29	1	35	29	36	7.2379e-08	1.45604e-08	embryo	CAU5-biased
Zm00001d034172	0	39	0	53	39	53	4.2381e-10	3.33552e-13	embryo	CAU5-biased
Zm00001d034499	0	31	0	54	31	54	2.58031e-08	2.00492e-13	embryo	CAU5-biased
Zm00001d034640	14	2331	1	2601	2345	2602	0	0	embryo	CAU5-biased
Zm00001d034801	5	299	7	930	304	937	8.55604e-64	9.76948e-200	embryo	CAU5-biased
Zm00001d034875	1	72	2	87	73	89	9.57664e-17	2.06092e-19	embryo	CAU5-biased
Zm00001d034964	0	375	0	473	375	473	1.52603e-83	7.1278e-105	embryo	CAU5-biased
Zm00001d034968	6	118	5	123	124	128	8.4791e-24	1.81223e-25	embryo	CAU5-biased
Zm00001d035014	1	218	0	294	219	294	1.1043e-48	6.6837e-66	embryo	CAU5-biased
Zm00001d035015	0	44	0	33	44	33	3.28379e-11	9.21598e-09	embryo	CAU5-biased
Zm00001d035051	6	255	5	323	261	328	1.34448e-53	5.11097e-69	embryo	CAU5-biased
Zm00001d035066	0	97	0	106	97	106	6.9328e-23	7.37359e-25	embryo	CAU5-biased
Zm00001d035088	3	44	0	51	47	51	2.22504e-09	9.23669e-13	embryo	CAU5-biased
Zm00001d035094	33	4035	5	6097	4068	6102	0	0	embryo	CAU5-biased
Zm00001d035097	8	125	15	225	133	240	3.48115e-24	7.35685e-42	embryo	CAU5-biased
Zm00001d035124	5	527	0	589	532	589	2.11925e-113	4.13454e-130	embryo	CAU5-biased
Zm00001d035130	1	66	0	48	67	48	2.00537e-15	4.26224e-12	embryo	CAU5-biased
Zm00001d035157	0	47	0	147	47	147	7.09874e-12	7.84758e-34	embryo	CAU5-biased
Zm00001d035161	1	996	0	1039	997	1039	5.95595e-218	5.98737e-228	embryo	CAU5-biased
Zm00001d035186	29	381	27	394	410	421	1.08996e-67	1.50295e-71	embryo	CAU5-biased
Zm00001d035191	82	901	80	1290	983	1370	2.04863e-150	2.11285e-234	embryo	CAU5-biased
Zm00001d035254	0	61	0	90	61	90	5.70754e-15	2.38162e-21	embryo	CAU5-biased
Zm00001d035270	2	156	1	233	158	234	1.64752e-34	5.91043e-52	embryo	CAU5-biased
Zm00001d035285	0	84	0	110	84	110	4.9478e-20	9.79917e-26	embryo	CAU5-biased
Zm00001d035288	2	482	2	601	484	603	1.55938e-105	2.02106e-131	embryo	CAU5-biased
Zm00001d035295	0	423	1	535	423	536	5.42589e-94	1.03329e-117	embryo	CAU5-biased
Zm00001d035297	0	193	0	230	193	230	7.03925e-44	5.96138e-52	embryo	CAU5-biased
Zm00001d035308	5	3877	4	8301	3882	8305	0	0	embryo	CAU5-biased	cluster14
Zm00001d035309	0	140	0	154	140	154	2.66206e-32	2.31597e-35	embryo	CAU5-biased	cluster14
Zm00001d035321	0	494	0	1023	494	1023	1.92074e-109	1.79869e-224	embryo	CAU5-biased
Zm00001d035333	0	150	0	143	150	143	1.73366e-34	5.87808e-33	embryo	CAU5-biased
Zm00001d035336	0	632	1	1039	632	1040	1.83588e-139	2.68206e-227	embryo	CAU5-biased
Zm00001d035337	3	1239	0	1743	1242	1743	1.81649e-269	0	embryo	CAU5-biased
Zm00001d035444	0	375	0	289	375	289	1.52603e-83	8.21207e-65	embryo	CAU5-biased
Zm00001d035447	0	210	0	280	210	280	1.37363e-47	7.50932e-63	embryo	CAU5-biased
Zm00001d035628	34	693	40	774	727	814	6.27974e-132	5.87909e-146	embryo	CAU5-biased
Zm00001d036320	0	85	0	56	85	56	2.98368e-20	7.24718e-14	embryo	CAU5-biased
Zm00001d036666	0	90	0	195	90	195	2.38162e-21	2.57642e-44	embryo	CAU5-biased
Zm00001d037395	4	163	3	105	167	108	8.64233e-35	9.70826e-23	embryo	CAU5-biased
Zm00001d037501	0	699	0	1076	699	1076	4.93362e-154	5.43506e-236	embryo	CAU5-biased
Zm00001d039310	3	73	14	142	76	156	9.78311e-16	1.20566e-24	embryo	CAU5-biased
Zm00001d039458	0	48	1	67	48	68	4.26224e-12	1.2076e-15	embryo	CAU5-biased
Zm00001d039685	4	1629	12	2238	1633	2250	0	0	embryo	CAU5-biased
Zm00001d039749	0	85	0	85	85	85	2.98368e-20	2.98368e-20	embryo	CAU5-biased
Zm00001d039783	9	128	3	94	137	97	2.78763e-24	2.47307e-20	embryo	CAU5-biased
Zm00001d039796	0	146	1	195	146	196	1.29821e-33	1.15169e-43	embryo	CAU5-biased
Zm00001d039831	0	71	0	134	71	134	3.57229e-17	5.4636e-31	embryo	CAU5-biased
Zm00001d039920	2	165	0	171	167	171	1.78324e-36	4.47471e-39	embryo	CAU5-biased
Zm00001d040113	4	408	10	807	412	817	3.78341e-88	4.2298e-171	embryo	CAU5-biased
Zm00001d040332	0	45	0	25	45	25	1.97036e-11	5.73309e-07	embryo	CAU5-biased
Zm00001d040496	7	491	1	537	498	538	2.63104e-104	3.7942e-118	embryo	CAU5-biased
Zm00001d040500	0	37	0	80	37	80	1.1813e-09	3.74414e-19	embryo	CAU5-biased
Zm00001d040833	0	28	0	20	28	20	1.21317e-07	7.7443e-06	embryo	CAU5-biased
Zm00001d041669	0	70	0	111	70	111	5.93051e-17	5.91713e-26	embryo	CAU5-biased
Zm00001d041746	1	208	1	162	209	163	1.67731e-46	1.84834e-36	embryo	CAU5-biased
Zm00001d041772	0	81	0	118	81	118	2.2572e-19	1.7339e-27	embryo	CAU5-biased
Zm00001d041984	3	139	0	140	142	140	3.60648e-30	2.66206e-32	embryo	CAU5-biased
Zm00001d041987	0	124	0	215	124	215	8.42444e-29	1.11448e-48	embryo	CAU5-biased
Zm00001d042471	0	63	0	29	63	29	2.06709e-15	7.2379e-08	embryo	CAU5-biased
Zm00001d042644	0	32	0	22	32	22	1.54174e-08	2.72653e-06	embryo	CAU5-biased
Zm00001d042799	0	202	0	172	202	172	7.64543e-46	2.70623e-39	embryo	CAU5-biased
Zm00001d042829	0	72	0	78	72	78	2.152e-17	1.03042e-18	embryo	CAU5-biased
Zm00001d042876	4	96	6	124	100	130	3.57953e-20	4.21628e-25	embryo	CAU5-biased
Zm00001d043169	0	51	0	74	51	74	9.23669e-13	7.81178e-18	embryo	CAU5-biased
Zm00001d043614	3	62	9	121	65	130	2.51603e-13	8.95919e-23	embryo	CAU5-biased
Zm00001d043690	0	196	0	196	196	196	1.55872e-44	1.55872e-44	embryo	CAU5-biased
Zm00001d044569	0	97	0	110	97	110	6.9328e-23	9.79917e-26	embryo	CAU5-biased
Zm00001d045237	16	144	6	69	160	75	4.53705e-24	3.47416e-13	embryo	CAU5-biased
Zm00001d045759	0	222	0	197	222	197	3.31242e-50	9.43035e-45	embryo	CAU5-biased
Zm00001d046121	8	99	3	156	107	159	1.40146e-18	7.00229e-34	embryo	CAU5-biased
Zm00001d046180	0	27	0	22	27	22	2.03458e-07	2.72653e-06	embryo	CAU5-biased
Zm00001d046377	0	30	0	36	30	36	4.32051e-08	1.9732e-09	embryo	CAU5-biased
Zm00001d046697	8	342	12	358	350	370	2.73671e-71	2.43321e-72	embryo	CAU5-biased
Zm00001d046705	1	60	4	104	61	108	4.21524e-14	6.4248e-22	embryo	CAU5-biased
Zm00001d046975	2	40	0	41	42	41	4.5314e-09	1.52231e-10	embryo	CAU5-biased
Zm00001d047180	0	29	0	37	29	37	7.2379e-08	1.1813e-09	embryo	CAU5-biased
Zm00001d047323	0	296	0	176	296	176	2.45053e-66	3.6211e-40	embryo	CAU5-biased
Zm00001d047345	2	47	6	127	49	133	1.2881e-10	9.39872e-26	embryo	CAU5-biased
Zm00001d048711	1	20	0	23	21	23	3.3813e-05	1.62003e-06	embryo	CAU5-biased
Zm00001d048726	0	22	0	33	22	33	2.72653e-06	9.21598e-09	embryo	CAU5-biased
Zm00001d048786	1	35	0	43	36	43	1.45604e-08	5.47404e-11	embryo	CAU5-biased
Zm00001d049070	0	33	0	34	33	34	9.21598e-09	5.51126e-09	embryo	CAU5-biased
Zm00001d049286	1	81	3	61	82	64	1.00528e-18	4.16775e-13	embryo	CAU5-biased
Zm00001d049673	0	72	0	109	72	109	2.152e-17	1.62288e-25	embryo	CAU5-biased
Zm00001d049911	2	19	2	26	21	28	0.000207503	5.74476e-06	embryo	CAU5-biased
Zm00001d050655	0	301	1	533	301	534	1.99485e-67	2.814e-117	embryo	CAU5-biased
Zm00001d050704	2	32	0	26	34	26	2.67583e-07	3.41421e-07	embryo	CAU5-biased
Zm00001d050725	0	20	0	24	20	24	7.7443e-06	9.63367e-07	embryo	CAU5-biased
Zm00001d050775	0	228	0	179	228	179	1.6275e-51	8.01251e-41	embryo	CAU5-biased
Zm00001d050853	0	110	0	97	110	97	9.79917e-26	6.9328e-23	embryo	CAU5-biased
Zm00001d051104	0	165	0	135	165	135	9.14775e-38	3.30172e-31	embryo	CAU5-biased
Zm00001d051252	0	789	0	999	789	999	1.32949e-173	2.96234e-219	embryo	CAU5-biased
Zm00001d051264	0	29	0	39	29	39	7.2379e-08	4.2381e-10	embryo	CAU5-biased
Zm00001d051623	0	46	0	59	46	59	1.18254e-11	1.57674e-14	embryo	CAU5-biased
Zm00001d051801	0	22	0	23	22	23	2.72653e-06	1.62003e-06	embryo	CAU5-biased
Zm00001d052259	9	733	0	1021	742	1021	1.19131e-155	4.89412e-224	embryo	CAU5-biased
Zm00001d052264	35	4459	2	4864	4494	4866	0	0	embryo	CAU5-biased
Zm00001d052266	1	157	0	132	158	132	2.28665e-35	1.49621e-30	embryo	CAU5-biased
Zm00001d052295	45	874	49	861	919	910	1.19877e-164	1.36912e-159	embryo	CAU5-biased
Zm00001d052306	0	657	0	759	657	759	6.71067e-145	4.43095e-167	embryo	CAU5-biased
Zm00001d052307	54	889	64	1088	943	1152	8.22208e-163	5.88369e-200	embryo	CAU5-biased	cluster15
Zm00001d052308	2	2857	1	3621	2859	3622	0	0	embryo	CAU5-biased	cluster15
Zm00001d052310	0	45	0	51	45	51	1.97036e-11	9.23669e-13	embryo	CAU5-biased
Zm00001d052316	4	838	1	2272	842	2273	1.15554e-181	0	embryo	CAU5-biased
Zm00001d052325	4	87	9	143	91	152	3.2966e-18	1.6226e-27	embryo	CAU5-biased
Zm00001d052329	0	438	1	601	438	602	2.94937e-97	4.54334e-132	embryo	CAU5-biased
Zm00001d052385	0	2422	0	3239	2422	3239	0	0	embryo	CAU5-biased
Zm00001d052399	1	3274	3	4216	3275	4219	0	0	embryo	CAU5-biased
Zm00001d052436	0	53	0	39	53	39	3.33552e-13	4.2381e-10	embryo	CAU5-biased	cluster16
Zm00001d052437	9	191	7	308	200	315	6.69696e-38	1.63932e-64	embryo	CAU5-biased	cluster16
Zm00001d052439	0	270	0	324	270	324	1.13479e-60	1.94821e-72	embryo	CAU5-biased
Zm00001d052444	0	37	0	70	37	70	1.1813e-09	5.93051e-17	embryo	CAU5-biased	cluster17
Zm00001d052445	8	2046	2	1784	2054	1786	0	0	embryo	CAU5-biased	cluster17
Zm00001d052458	3	297	0	327	300	327	1.27703e-64	4.32718e-73	embryo	CAU5-biased
Zm00001d052467	0	30	0	29	30	29	4.32051e-08	7.2379e-08	embryo	CAU5-biased
Zm00001d052475	0	472	0	678	472	678	1.17641e-104	1.81912e-149	embryo	CAU5-biased
Zm00001d052485	9	495	8	701	504	709	6.32554e-104	2.505e-149	embryo	CAU5-biased
Zm00001d052488	9	234	0	400	243	400	3.17319e-47	5.5073e-89	embryo	CAU5-biased
Zm00001d052493	0	689	0	637	689	637	7.37493e-152	1.50108e-140	embryo	CAU5-biased
Zm00001d052519	0	144	0	208	144	208	3.553e-33	3.75166e-47	embryo	CAU5-biased
Zm00001d052561	0	98	2	113	98	115	4.18387e-23	4.14993e-25	embryo	CAU5-biased
Zm00001d052565	2	334	0	420	336	420	2.55874e-73	2.44034e-93	embryo	CAU5-biased
Zm00001d052602	5	95	0	51	100	51	2.2572e-19	9.23669e-13	embryo	CAU5-biased
Zm00001d052606	0	25	0	30	25	30	5.73309e-07	4.32051e-08	embryo	CAU5-biased
Zm00001d052612	0	146	0	173	146	173	1.29821e-33	1.63672e-39	embryo	CAU5-biased
Zm00001d052614	0	67	0	54	67	54	2.7151e-16	2.00492e-13	embryo	CAU5-biased
Zm00001d052621	4	376	0	391	380	391	3.4829e-81	5.01396e-87	embryo	CAU5-biased
Zm00001d052624	5	205	2	159	210	161	2.50261e-43	3.64383e-35	embryo	CAU5-biased
Zm00001d052699	0	85	0	131	85	131	2.98368e-20	2.47609e-30	embryo	CAU5-biased
Zm00001d053411	0	84	0	66	84	66	4.9478e-20	4.50928e-16	embryo	CAU5-biased
Zm00001d053561	27	657	12	840	684	852	3.28732e-128	5.1929e-177	embryo	CAU5-biased
Zm00001d053631	0	27	0	64	27	64	2.03458e-07	1.2442e-15	embryo	CAU5-biased
Zm00001d053769	2	19	1	31	21	32	0.000207503	1.13728e-07	embryo	CAU5-biased
Zm00001d000843	99	0	58	0	99	58	2.52504e-23	2.6212e-14	endosperm	B73-biased
Zm00001d000978	63	2	47	3	65	50	3.84544e-14	4.89175e-10	endosperm	B73-biased
Zm00001d001078	69	2	18	3	71	21	1.84362e-15	0.00106312	endosperm	B73-biased
Zm00001d001140	82	0	30	0	82	30	1.36088e-19	4.32051e-08	endosperm	B73-biased
Zm00001d001267	176	0	54	0	176	54	3.6211e-40	2.00492e-13	endosperm	B73-biased
Zm00001d001482	53	0	43	0	53	43	3.33552e-13	5.47404e-11	endosperm	B73-biased	cluster18
Zm00001d001483	40	0	44	0	40	44	2.53965e-10	3.28379e-11	endosperm	B73-biased	cluster18
Zm00001d001767	71	0	58	0	71	58	3.57229e-17	2.6212e-14	endosperm	B73-biased
Zm00001d001857	547	0	486	6	547	492	5.65744e-121	7.53874e-104	endosperm	B73-biased
Zm00001d002101	96	0	36	0	96	36	1.14885e-22	1.9732e-09	endosperm	B73-biased
Zm00001d002111	75	0	46	0	75	46	4.70719e-18	1.18254e-11	endosperm	B73-biased
Zm00001d002131	75	0	47	0	75	47	4.70719e-18	7.09874e-12	endosperm	B73-biased
Zm00001d002253	2546	0	1620	0	2546	1620	0	0	endosperm	B73-biased
Zm00001d002410	69	3	36	4	72	40	7.35791e-15	4.20042e-07	endosperm	B73-biased
Zm00001d002431	48	0	50	0	48	50	4.26224e-12	1.53748e-12	endosperm	B73-biased
Zm00001d002584	75	0	35	0	75	35	4.70719e-18	3.29709e-09	endosperm	B73-biased
Zm00001d002817	134	0	75	1	134	76	5.4636e-31	2.09536e-17	endosperm	B73-biased
Zm00001d002937	1053	8	418	6	1061	424	7.91335e-226	4.64523e-89	endosperm	B73-biased
Zm00001d002950	124	0	106	0	124	106	8.42444e-29	7.37359e-25	endosperm	B73-biased
Zm00001d003004	48	0	21	3	48	24	4.26224e-12	0.000238565	endosperm	B73-biased
Zm00001d003128	249	0	58	0	249	58	4.28998e-56	2.6212e-14	endosperm	B73-biased
Zm00001d003990	62	0	39	1	62	40	3.43461e-15	1.87449e-09	endosperm	B73-biased
Zm00001d004053	25	0	27	0	25	27	5.73309e-07	2.03458e-07	endosperm	B73-biased
Zm00001d004147	86	0	46	0	86	46	1.79937e-20	1.18254e-11	endosperm	B73-biased
Zm00001d004620	287	0	172	0	287	172	2.23998e-64	2.70623e-39	endosperm	B73-biased
Zm00001d005018	304	2	32	0	306	32	8.75228e-67	1.54174e-08	endosperm	B73-biased
Zm00001d006033	147	0	92	2	147	94	7.84758e-34	1.65097e-20	endosperm	B73-biased
Zm00001d006213	1830	7	976	153	1837	1129	0	1.72775e-132	endosperm	B73-biased
Zm00001d006274	147	2	95	11	149	106	1.52428e-32	3.38368e-16	endosperm	B73-biased
Zm00001d006561	242	1	343	0	243	343	6.44417e-54	1.41754e-76	endosperm	B73-biased
Zm00001d006566	133	3	57	4	136	61	7.37233e-29	1.15322e-11	endosperm	B73-biased
Zm00001d007050	341	9	198	36	350	234	1.84596e-70	3.30634e-26	endosperm	B73-biased
Zm00001d007595	90	0	41	0	90	41	2.38162e-21	1.52231e-10	endosperm	B73-biased
Zm00001d007775	36	0	62	0	36	62	1.9732e-09	3.43461e-15	endosperm	B73-biased
Zm00001d007966	59	0	152	0	59	152	1.57674e-14	6.33622e-35	endosperm	B73-biased
Zm00001d008067	28	0	20	4	28	24	1.21317e-07	0.00109084	endosperm	B73-biased
Zm00001d008456	272	8	256	11	280	267	4.47859e-56	8.06599e-51	endosperm	B73-biased
Zm00001d008511	42	0	21	0	42	21	9.12744e-11	4.59288e-06	endosperm	B73-biased
Zm00001d008633	46	0	50	1	46	51	1.18254e-11	6.82027e-12	endosperm	B73-biased
Zm00001d008692	195	6	138	8	201	146	1.52771e-40	5.38227e-27	endosperm	B73-biased
Zm00001d008817	53	0	20	0	53	20	3.33552e-13	7.7443e-06	endosperm	B73-biased
Zm00001d008827	161	4	111	4	165	115	2.35918e-34	1.90646e-23	endosperm	B73-biased
Zm00001d008842	237	2	152	0	239	152	3.48872e-52	6.33622e-35	endosperm	B73-biased
Zm00001d008856	63	0	92	0	63	92	2.06709e-15	8.66774e-22	endosperm	B73-biased
Zm00001d008904	157	0	58	0	157	58	5.11864e-36	2.6212e-14	endosperm	B73-biased
Zm00001d008951	871	0	206	0	871	206	1.97784e-191	1.0247e-46	endosperm	B73-biased
Zm00001d008998	63	0	39	0	63	39	2.06709e-15	4.2381e-10	endosperm	B73-biased
Zm00001d009041	21	0	43	0	21	43	4.59288e-06	5.47404e-11	endosperm	B73-biased
Zm00001d009449	92	0	21	0	92	21	8.66774e-22	4.59288e-06	endosperm	B73-biased
Zm00001d009761	429	0	583	1	429	584	2.68252e-95	3.73762e-128	endosperm	B73-biased
Zm00001d009902	505	0	791	114	505	905	7.76401e-112	3.77211e-112	endosperm	B73-biased
Zm00001d010149	133	0	104	0	133	104	9.04127e-31	2.02318e-24	endosperm	B73-biased
Zm00001d010172	20	0	25	4	20	29	7.7443e-06	9.63514e-05	endosperm	B73-biased
Zm00001d010482	29	0	20	0	29	20	7.2379e-08	7.7443e-06	endosperm	B73-biased
Zm00001d010554	282	10	1420	58	292	1478	4.78412e-57	6.45425e-275	endosperm	B73-biased
Zm00001d010567	49	1	42	0	50	42	1.13523e-11	9.12744e-11	endosperm	B73-biased
Zm00001d010599	198	0	80	0	198	80	5.70547e-45	3.74414e-19	endosperm	B73-biased
Zm00001d010730	155	5	58	7	160	65	1.94333e-32	2.51972e-10	endosperm	B73-biased
Zm00001d010967	101	0	60	0	101	60	9.19844e-24	9.48583e-15	endosperm	B73-biased
Zm00001d011075	362	2	198	8	364	206	2.04653e-79	5.29916e-40	endosperm	B73-biased
Zm00001d011165	291	3	67	0	294	67	2.58874e-63	2.7151e-16	endosperm	B73-biased
Zm00001d011253	107	0	53	0	107	53	4.45174e-25	3.33552e-13	endosperm	B73-biased
Zm00001d011436	52	0	43	0	52	43	5.55012e-13	5.47404e-11	endosperm	B73-biased
Zm00001d011643	244	8	83	15	252	98	5.43003e-50	6.46369e-12	endosperm	B73-biased
Zm00001d011699	47	0	52	0	47	52	7.09874e-12	5.55012e-13	endosperm	B73-biased
Zm00001d011745	24	0	44	0	24	44	9.63367e-07	3.28379e-11	endosperm	B73-biased
Zm00001d011990	172	0	128	0	172	128	2.70623e-39	1.12244e-29	endosperm	B73-biased	cluster19
Zm00001d011991	41	0	38	0	41	38	1.52231e-10	7.07454e-10	endosperm	B73-biased	cluster19
Zm00001d012098	24	0	26	1	24	27	9.63367e-07	1.49989e-06	endosperm	B73-biased
Zm00001d012100	264	0	177	0	264	177	2.30484e-59	2.19016e-40	endosperm	B73-biased
Zm00001d012108	408	0	252	0	408	252	9.98808e-91	9.51553e-57	endosperm	B73-biased
Zm00001d012128	110	0	52	2	110	54	9.79917e-26	1.01657e-11	endosperm	B73-biased
Zm00001d012313	866	37	401	51	903	452	1.5764e-167	6.80942e-61	endosperm	B73-biased
Zm00001d012323	113	0	48	0	113	48	2.15777e-26	4.26224e-12	endosperm	B73-biased
Zm00001d012543	143	0	62	0	143	62	5.87808e-33	3.43461e-15	endosperm	B73-biased
Zm00001d012785	238	0	34	2	238	36	1.07351e-53	9.64269e-08	endosperm	B73-biased
Zm00001d012826	127	0	138	0	127	138	1.85775e-29	7.28775e-32	endosperm	B73-biased
Zm00001d012851	110	0	118	9	110	127	9.79917e-26	3.95834e-22	endosperm	B73-biased
Zm00001d012974	94	0	106	0	94	106	3.15527e-22	7.37359e-25	endosperm	B73-biased
Zm00001d013026	148	0	92	0	148	92	4.7439e-34	8.66774e-22	endosperm	B73-biased
Zm00001d013042	82	0	70	0	82	70	1.36088e-19	5.93051e-17	endosperm	B73-biased
Zm00001d013045	274	0	92	0	274	92	1.52459e-61	8.66774e-22	endosperm	B73-biased
Zm00001d013433	52	2	28	0	54	28	1.01657e-11	1.21317e-07	endosperm	B73-biased
Zm00001d013439	267	0	52	0	267	52	5.11404e-60	5.55012e-13	endosperm	B73-biased
Zm00001d013511	92	0	31	0	92	31	8.66774e-22	2.58031e-08	endosperm	B73-biased
Zm00001d013531	74	0	34	0	74	34	7.81178e-18	5.51126e-09	endosperm	B73-biased
Zm00001d013547	99	4	51	1	103	52	7.92647e-21	4.09825e-12	endosperm	B73-biased
Zm00001d013609	49	1	34	1	50	35	1.13523e-11	2.43277e-08	endosperm	B73-biased
Zm00001d013626	1495	70	1398	271	1565	1669	3.90215e-284	1.61817e-167	endosperm	B73-biased
Zm00001d013631	110	5	106	19	115	125	1.22708e-22	7.16606e-15	endosperm	B73-biased
Zm00001d013642	1144	39	733	69	1183	802	1.85217e-226	1.42997e-121	endosperm	B73-biased
Zm00001d013652	528	25	707	57	553	764	1.66501e-101	2.78674e-122	endosperm	B73-biased
Zm00001d013658	523	4	306	7	527	313	3.61598e-113	4.46269e-64	endosperm	B73-biased
Zm00001d013664	1490	29	1598	65	1519	1663	1.54628e-307	0	endosperm	B73-biased
Zm00001d013667	332	11	323	23	343	346	2.6805e-67	1.61927e-58	endosperm	B73-biased
Zm00001d013669	20134	25	17931	60	20159	17991	0	0	endosperm	B73-biased
Zm00001d013738	325	0	168	0	325	168	1.17984e-72	2.02305e-38	endosperm	B73-biased
Zm00001d013752	130	0	257	2	130	259	4.09782e-30	1.52394e-56	endosperm	B73-biased
Zm00001d013831	1490	0	813	1	1490	814	0	3.60441e-178	endosperm	B73-biased
Zm00001d013845	153	0	71	0	153	71	3.83069e-35	3.57229e-17	endosperm	B73-biased
Zm00001d014330	112	0	92	0	112	92	3.57314e-26	8.66774e-22	endosperm	B73-biased
Zm00001d014769	192	0	37	0	192	37	1.16356e-43	1.1813e-09	endosperm	B73-biased
Zm00001d014844	5310	3	5921	8	5313	5929	0	0	endosperm	B73-biased
Zm00001d015212	2674	82	944	138	2756	1082	0	1.36822e-132	endosperm	B73-biased
Zm00001d015497	50	2	44	2	52	46	2.80614e-11	5.91945e-10	endosperm	B73-biased
Zm00001d016017	1312	0	1964	2	1312	1966	2.78912e-287	0	endosperm	B73-biased
Zm00001d016041	231	5	206	29	236	235	5.4512e-49	7.71513e-31	endosperm	B73-biased
Zm00001d016080	67	0	107	0	67	107	2.7151e-16	4.45174e-25	endosperm	B73-biased
Zm00001d016101	54	0	27	0	54	27	2.00492e-13	2.03458e-07	endosperm	B73-biased
Zm00001d016841	287	0	24	1	287	25	2.23998e-64	4.22495e-06	endosperm	B73-biased
Zm00001d016895	2061	95	2010	187	2156	2197	0	0	endosperm	B73-biased
Zm00001d017031	61	1	31	4	62	35	2.53663e-14	5.02284e-06	endosperm	B73-biased
Zm00001d017239	129	0	235	0	129	235	6.78191e-30	4.8415e-53	endosperm	B73-biased
Zm00001d017285	187	9	142	7	196	149	4.92594e-37	1.96908e-28	endosperm	B73-biased
Zm00001d017685	112	6	214	28	118	242	1.70333e-22	6.00162e-33	endosperm	B73-biased
Zm00001d017899	43	0	43	0	43	43	5.47404e-11	5.47404e-11	endosperm	B73-biased
Zm00001d018029	450	2	47	0	452	47	1.43285e-98	7.09874e-12	endosperm	B73-biased
Zm00001d018305	2625	0	404	0	2625	404	0	7.41652e-90	endosperm	B73-biased
Zm00001d019061	455	0	235	0	455	235	5.88837e-101	4.8415e-53	endosperm	B73-biased
Zm00001d019084	227	1	85	1	228	86	1.20253e-50	1.32923e-19	endosperm	B73-biased
Zm00001d019092	87	2	21	4	89	25	2.06092e-19	0.000673862	endosperm	B73-biased
Zm00001d019243	44	2	52	11	46	63	5.91945e-10	2.3978e-07	endosperm	B73-biased
Zm00001d019387	126	3	127	2	129	129	2.49391e-27	3.58976e-28	endosperm	B73-biased
Zm00001d019698	87	0	77	0	87	77	1.08522e-20	1.7096e-18	endosperm	B73-biased
Zm00001d020134	33	0	33	0	33	33	9.21598e-09	9.21598e-09	endosperm	B73-biased
Zm00001d020140	217	0	121	0	217	121	4.08117e-49	3.82136e-28	endosperm	B73-biased
Zm00001d020209	153	0	74	0	153	74	3.83069e-35	7.81178e-18	endosperm	B73-biased
Zm00001d020602	56	0	37	0	56	37	7.24718e-14	1.1813e-09	endosperm	B73-biased
Zm00001d020943	393	0	222	0	393	222	1.83986e-87	3.31242e-50	endosperm	B73-biased
Zm00001d021085	193	9	69	11	202	80	2.46894e-38	8.89697e-11	endosperm	B73-biased
Zm00001d021202	73	2	31	0	75	31	2.43663e-16	2.58031e-08	endosperm	B73-biased
Zm00001d021272	53	1	26	0	54	26	1.48052e-12	3.41421e-07	endosperm	B73-biased
Zm00001d021414	135	0	51	0	135	51	3.30172e-31	9.23669e-13	endosperm	B73-biased
Zm00001d021916	30	0	91	4	30	95	4.32051e-08	4.41648e-19	endosperm	B73-biased
Zm00001d022000	1199	0	704	0	1199	704	1.00608e-262	4.03539e-155	endosperm	B73-biased
Zm00001d022006	385	0	204	0	385	204	1.01486e-85	2.79891e-46	endosperm	B73-biased
Zm00001d022241	128	0	36	1	128	37	1.12244e-29	8.71752e-09	endosperm	B73-biased
Zm00001d022269	101	0	185	0	101	185	9.19844e-24	3.92466e-42	endosperm	B73-biased
Zm00001d022277	1183	17	346	0	1200	346	2.26252e-248	3.14931e-77	endosperm	B73-biased	cluster20
Zm00001d022278	1910	32	2263	0	1942	2263	0	0	endosperm	B73-biased	cluster20
Zm00001d022296	279	7	192	0	286	192	3.31965e-58	1.16356e-43	endosperm	B73-biased
Zm00001d022307	30	0	19	2	30	21	4.32051e-08	0.000207503	endosperm	B73-biased
Zm00001d022570	68	2	43	8	70	51	3.05821e-15	9.53601e-07	endosperm	B73-biased
Zm00001d022636	406	0	162	0	406	162	2.72169e-90	4.13707e-37	endosperm	B73-biased
Zm00001d023176	70	0	34	0	70	34	5.93051e-17	5.51126e-09	endosperm	B73-biased
Zm00001d023235	261	8	92	6	269	98	1.09988e-53	3.71119e-18	endosperm	B73-biased
Zm00001d023316	466	24	165	0	490	165	1.05557e-88	9.14775e-38	endosperm	B73-biased
Zm00001d023552	682	0	361	0	682	361	2.45471e-150	1.70546e-80	endosperm	B73-biased
Zm00001d023724	215	0	95	0	215	95	1.11448e-48	1.90387e-22	endosperm	B73-biased
Zm00001d024398	22	0	21	0	22	21	2.72653e-06	4.59288e-06	endosperm	B73-biased
Zm00001d024408	79	0	121	0	79	121	6.21106e-19	3.82136e-28	endosperm	B73-biased
Zm00001d024645	22	0	44	0	22	44	2.72653e-06	3.28379e-11	endosperm	B73-biased
Zm00001d024744	197	0	51	0	197	51	9.43035e-45	9.23669e-13	endosperm	B73-biased
Zm00001d025106	66	2	28	0	68	28	8.41701e-15	1.21317e-07	endosperm	B73-biased
Zm00001d025253	34	0	28	0	34	28	5.51126e-09	1.21317e-07	endosperm	B73-biased
Zm00001d025325	5927	3	1588	1	5930	1589	0	0	endosperm	B73-biased
Zm00001d026295	1541	1	693	0	1542	693	0	9.95211e-153	endosperm	B73-biased
Zm00001d026369	49	2	23	3	51	26	4.66305e-11	8.77e-05	endosperm	B73-biased
Zm00001d026374	99	2	27	2	101	29	4.82722e-22	3.44416e-06	endosperm	B73-biased
Zm00001d026500	172	7	37	4	179	41	6.0405e-35	2.55352e-07	endosperm	B73-biased
Zm00001d026638	121	3	310	3	124	313	3.08641e-26	1.88301e-67	endosperm	B73-biased
Zm00001d027480	188	0	222	0	188	222	8.68769e-43	3.31242e-50	endosperm	B73-biased
Zm00001d027758	124	0	73	0	124	73	8.42444e-29	1.29651e-17	endosperm	B73-biased
Zm00001d027898	113	0	39	0	113	39	2.15777e-26	4.2381e-10	endosperm	B73-biased
Zm00001d028100	412	0	219	0	412	219	1.34519e-91	1.49457e-49	endosperm	B73-biased
Zm00001d028113	20	0	20	0	20	20	7.7443e-06	7.7443e-06	endosperm	B73-biased
Zm00001d028330	308	0	118	4	308	122	5.95553e-69	5.65865e-25	endosperm	B73-biased
Zm00001d028404	231	0	180	0	231	180	3.60799e-52	4.84646e-41	endosperm	B73-biased
Zm00001d028748	1988	2	1154	1	1990	1155	0	2.71521e-252	endosperm	B73-biased
Zm00001d028785	1615	48	1365	26	1663	1391	4.94065645841247e-323	2.85676e-282	endosperm	B73-biased
Zm00001d028814	79	4	34	1	83	35	1.83624e-16	2.43277e-08	endosperm	B73-biased
Zm00001d028998	1205	46	1042	139	1251	1181	1.66267e-235	3.58699e-152	endosperm	B73-biased
Zm00001d029120	218	0	261	0	218	261	2.46972e-49	1.03883e-58	endosperm	B73-biased
Zm00001d029722	89	0	97	0	89	97	3.94817e-21	6.9328e-23	endosperm	B73-biased
Zm00001d029756	283	0	165	0	283	165	1.66671e-63	9.14775e-38	endosperm	B73-biased
Zm00001d030300	67	0	21	0	67	21	2.7151e-16	4.59288e-06	endosperm	B73-biased
Zm00001d030370	77	0	40	0	77	40	1.7096e-18	2.53965e-10	endosperm	B73-biased
Zm00001d030812	43	0	42	1	43	43	5.47404e-11	4.04089e-10	endosperm	B73-biased
Zm00001d030867	65	0	324	0	65	324	7.48988e-16	1.94821e-72	endosperm	B73-biased
Zm00001d030909	21	0	29	3	21	32	4.59288e-06	4.30281e-06	endosperm	B73-biased
Zm00001d031209	560	16	220	48	576	268	9.55626e-114	8.05693e-26	endosperm	B73-biased
Zm00001d031258	116	6	115	9	122	124	2.30527e-23	1.74719e-21	endosperm	B73-biased
Zm00001d031858	64	0	82	0	64	82	1.2442e-15	1.36088e-19	endosperm	B73-biased
Zm00001d031927	117	0	60	0	117	60	2.8707e-27	9.48583e-15	endosperm	B73-biased
Zm00001d031939	382	14	144	24	396	168	2.36436e-76	2.07907e-20	endosperm	B73-biased
Zm00001d032139	620	23	239	0	643	239	1.46748e-122	6.49765e-54	endosperm	B73-biased
Zm00001d032146	210	0	184	0	210	184	1.37363e-47	6.48805e-42	endosperm	B73-biased
Zm00001d032188	56	1	23	1	57	24	3.21845e-13	7.09797e-06	endosperm	B73-biased
Zm00001d032375	337	0	195	26	337	221	2.8723e-75	6.02375e-30	endosperm	B73-biased
Zm00001d032398	288	10	236	0	298	236	2.38719e-58	2.93034e-53	endosperm	B73-biased
Zm00001d032520	564	12	215	31	576	246	4.66132e-117	8.79797e-32	endosperm	B73-biased
Zm00001d032521	155	1	31	0	156	31	6.25498e-35	2.58031e-08	endosperm	B73-biased
Zm00001d032562	148	1	118	0	149	118	2.11883e-33	1.7339e-27	endosperm	B73-biased
Zm00001d032570	55	0	107	0	55	107	1.20531e-13	4.45174e-25	endosperm	B73-biased
Zm00001d032652	574	25	495	0	599	495	1.93848e-111	1.16382e-109	endosperm	B73-biased
Zm00001d032735	174	3	107	3	177	110	8.25818e-38	3.54651e-23	endosperm	B73-biased
Zm00001d032763	383	2	336	4	385	340	5.48367e-84	1.7727e-72	endosperm	B73-biased
Zm00001d032923	39	2	122	0	41	122	7.54019e-09	2.3084e-28	endosperm	B73-biased
Zm00001d033055	72	3	37	5	75	42	1.62005e-15	7.90469e-07	endosperm	B73-biased
Zm00001d033098	201	2	36	2	203	38	2.47636e-44	3.47737e-08	endosperm	B73-biased
Zm00001d033233	240	12	135	20	252	155	8.87677e-47	2.53454e-20	endosperm	B73-biased
Zm00001d033490	319	0	788	0	319	788	2.39182e-71	2.19334e-173	endosperm	B73-biased
Zm00001d033590	342	19	307	1	361	308	8.21206e-65	4.40048e-68	endosperm	B73-biased
Zm00001d033611	1428	58	960	4	1486	964	1.20765e-276	3.49194e-208	endosperm	B73-biased
Zm00001d033621	180	6	215	0	186	215	2.80257e-37	1.11448e-48	endosperm	B73-biased
Zm00001d033624	162	5	100	0	167	100	5.80545e-34	1.52399e-23	endosperm	B73-biased	cluster21
Zm00001d033625	177	7	248	22	184	270	4.95339e-36	4.82421e-43	endosperm	B73-biased	cluster21
Zm00001d033669	207	10	390	3	217	393	8.6692e-41	7.19958e-85	endosperm	B73-biased
Zm00001d033826	785	0	1469	0	785	1469	9.84859e-173	2.13436359003419e-321	endosperm	B73-biased
Zm00001d034040	66	0	33	0	66	33	4.50928e-16	9.21598e-09	endosperm	B73-biased
Zm00001d034066	36	2	34	2	38	36	3.47737e-08	9.64269e-08	endosperm	B73-biased
Zm00001d034175	57	0	83	4	57	87	4.35816e-14	2.46051e-17	endosperm	B73-biased
Zm00001d034553	2356	1	2335	0	2357	2335	0	0	endosperm	B73-biased
Zm00001d034635	58	3	84	5	61	89	1.89463e-12	5.57031e-17	endosperm	B73-biased
Zm00001d034735	29	0	22	0	29	22	7.2379e-08	2.72653e-06	endosperm	B73-biased
Zm00001d034810	446	0	194	0	446	194	5.35352e-99	4.25861e-44	endosperm	B73-biased
Zm00001d034875	54	3	18	3	57	21	1.42723e-11	0.00106312	endosperm	B73-biased
Zm00001d035346	610	0	361	1	610	362	1.1188e-134	7.63273e-80	endosperm	B73-biased
Zm00001d035481	239	4	162	0	243	162	2.35599e-51	4.13707e-37	endosperm	B73-biased
Zm00001d035776	245	0	242	0	245	242	3.19545e-55	1.44088e-54	endosperm	B73-biased
Zm00001d036345	207	0	94	0	207	94	6.20022e-47	3.15527e-22	endosperm	B73-biased
Zm00001d036609	449	0	228	0	449	228	1.19055e-99	1.6275e-51	endosperm	B73-biased
Zm00001d036615	119	3	95	0	122	95	8.44386e-26	1.90387e-22	endosperm	B73-biased
Zm00001d036710	40	0	49	1	40	50	2.53965e-10	1.13523e-11	endosperm	B73-biased	cluster22
Zm00001d036711	32	0	26	2	32	28	1.54174e-08	5.74476e-06	endosperm	B73-biased	cluster22
Zm00001d036755	43	0	64	0	43	64	5.47404e-11	1.2442e-15	endosperm	B73-biased
Zm00001d036825	87	0	39	0	87	39	1.08522e-20	4.2381e-10	endosperm	B73-biased
Zm00001d037000	389	2	34	2	391	36	2.70967e-85	9.64269e-08	endosperm	B73-biased	cluster23
Zm00001d037001	139	1	49	0	140	49	1.96682e-31	2.55965e-12	endosperm	B73-biased	cluster23
Zm00001d037114	40	1	26	4	41	30	1.12365e-09	5.90361e-05	endosperm	B73-biased
Zm00001d037768	242	1	282	1	243	283	6.44417e-54	1.23151e-62	endosperm	B73-biased
Zm00001d037810	252	0	170	3	252	173	9.51553e-57	6.16176e-37	endosperm	B73-biased
Zm00001d037870	217	0	134	0	217	134	4.08117e-49	5.4636e-31	endosperm	B73-biased
Zm00001d037899	971	34	506	95	1005	601	5.37955e-192	4.39723e-63	endosperm	B73-biased
Zm00001d038039	99	1	45	5	100	50	1.12587e-22	1.54174e-08	endosperm	B73-biased
Zm00001d038173	77	0	59	0	77	59	1.7096e-18	1.57674e-14	endosperm	B73-biased	cluster24
Zm00001d038174	54	0	132	0	54	132	2.00492e-13	1.49621e-30	endosperm	B73-biased	cluster24
Zm00001d038383	98	0	85	0	98	85	4.18387e-23	2.98368e-20	endosperm	B73-biased	cluster25
Zm00001d038384	46	2	29	6	48	35	2.14126e-10	0.000101195	endosperm	B73-biased	cluster25
Zm00001d038542	90	0	39	0	90	39	2.38162e-21	4.2381e-10	endosperm	B73-biased
Zm00001d038784	83	4	49	9	87	58	2.46051e-17	1.50247e-07	endosperm	B73-biased
Zm00001d038809	386	4	228	10	390	238	2.32037e-83	2.452e-45	endosperm	B73-biased
Zm00001d039196	43	0	70	0	43	70	5.47404e-11	5.93051e-17	endosperm	B73-biased
Zm00001d039272	226	12	96	19	238	115	9.42066e-44	6.95655e-13	endosperm	B73-biased
Zm00001d039417	545	0	323	0	545	323	1.54066e-120	3.21699e-72	endosperm	B73-biased
Zm00001d039421	74	0	34	0	74	34	7.81178e-18	5.51126e-09	endosperm	B73-biased
Zm00001d039776	663	0	760	0	663	760	3.32594e-146	2.68575e-167	endosperm	B73-biased
Zm00001d039842	82	4	209	32	86	241	4.06685e-17	4.10637e-30	endosperm	B73-biased
Zm00001d040046	85	0	85	0	85	85	2.98368e-20	2.98368e-20	endosperm	B73-biased
Zm00001d041331	207	0	140	0	207	140	6.20022e-47	2.66206e-32	endosperm	B73-biased
Zm00001d041333	54	0	129	0	54	129	2.00492e-13	6.78191e-30	endosperm	B73-biased
Zm00001d041475	75	0	102	0	75	102	4.70719e-18	5.55223e-24	endosperm	B73-biased
Zm00001d041940	20	0	32	0	20	32	7.7443e-06	1.54174e-08	endosperm	B73-biased
Zm00001d042225	149	7	41	4	156	45	5.96002e-30	3.47527e-08	endosperm	B73-biased
Zm00001d042508	116	0	184	0	116	184	4.75301e-27	6.48805e-42	endosperm	B73-biased
Zm00001d042712	21	0	29	0	21	29	4.59288e-06	7.2379e-08	endosperm	B73-biased
Zm00001d042853	44	0	27	0	44	27	3.28379e-11	2.03458e-07	endosperm	B73-biased
Zm00001d043096	58	0	26	1	58	27	2.6212e-14	1.49989e-06	endosperm	B73-biased
Zm00001d043360	180	0	74	0	180	74	4.84646e-41	7.81178e-18	endosperm	B73-biased
Zm00001d043623	21	0	26	0	21	26	4.59288e-06	3.41421e-07	endosperm	B73-biased
Zm00001d043649	1079	0	833	0	1079	833	1.21104e-236	3.60953e-183	endosperm	B73-biased
Zm00001d043704	285	10	164	25	295	189	1.06871e-57	4.94979e-24	endosperm	B73-biased
Zm00001d043881	108	0	44	6	108	50	2.68781e-25	7.70044e-08	endosperm	B73-biased
Zm00001d043973	55	0	22	2	55	24	1.20531e-13	4.45574e-05	endosperm	B73-biased
Zm00001d043982	410	0	234	0	410	234	3.66548e-91	7.99918e-53	endosperm	B73-biased
Zm00001d044021	49	0	24	0	49	24	2.55965e-12	9.63367e-07	endosperm	B73-biased
Zm00001d044036	45	0	24	0	45	24	1.97036e-11	9.63367e-07	endosperm	B73-biased
Zm00001d044048	117	4	72	7	121	79	9.35235e-25	2.61106e-13	endosperm	B73-biased
Zm00001d044092	44	0	20	0	44	20	3.28379e-11	7.7443e-06	endosperm	B73-biased
Zm00001d044437	81	0	74	0	81	74	2.2572e-19	7.81178e-18	endosperm	B73-biased
Zm00001d044548	218	8	205	18	226	223	2.41015e-44	5.6274e-36	endosperm	B73-biased
Zm00001d044564	239	6	203	36	245	239	4.0744e-50	3.35572e-27	endosperm	B73-biased
Zm00001d044575	4071	2	2860	4	4073	2864	0	0	endosperm	B73-biased
Zm00001d044740	98	0	99	0	98	99	4.18387e-23	2.52504e-23	endosperm	B73-biased
Zm00001d044906	27	0	36	0	27	36	2.03458e-07	1.9732e-09	endosperm	B73-biased
Zm00001d045297	131	2	134	0	133	134	4.79014e-29	5.4636e-31	endosperm	B73-biased
Zm00001d045340	1895	64	1101	104	1959	1205	0	2.078e-181	endosperm	B73-biased
Zm00001d045430	473	16	188	24	489	212	6.97224e-95	1.98559e-29	endosperm	B73-biased
Zm00001d045448	3418	14	2539	550	3432	3089	0	1.75665e-280	endosperm	B73-biased
Zm00001d045703	55	1	83	16	56	99	5.35185e-13	1.65342e-11	endosperm	B73-biased
Zm00001d045889	754	1	255	11	755	266	2.42559e-165	1.32824e-50	endosperm	B73-biased
Zm00001d045948	131	0	25	0	131	25	2.47609e-30	5.73309e-07	endosperm	B73-biased
Zm00001d046381	112	0	81	0	112	81	3.57314e-26	2.2572e-19	endosperm	B73-biased
Zm00001d046739	52	0	38	0	52	38	5.55012e-13	7.07454e-10	endosperm	B73-biased
Zm00001d046934	25	0	24	0	25	24	5.73309e-07	9.63367e-07	endosperm	B73-biased
Zm00001d046940	94	1	25	5	95	30	1.40649e-21	0.000260731	endosperm	B73-biased
Zm00001d047116	29	0	225	0	29	225	7.2379e-08	7.34201e-51	endosperm	B73-biased
Zm00001d047124	61	0	157	0	61	157	5.70754e-15	5.11864e-36	endosperm	B73-biased
Zm00001d047443	31	0	35	2	31	37	2.58031e-08	5.7901e-08	endosperm	B73-biased
Zm00001d047461	49	0	243	0	49	243	2.55965e-12	8.72153e-55	endosperm	B73-biased
Zm00001d047498	235	3	193	25	238	218	4.11835e-51	5.35765e-30	endosperm	B73-biased
Zm00001d047690	186	1	218	0	187	218	1.06111e-41	2.46972e-49	endosperm	B73-biased
Zm00001d047712	42	0	74	0	42	74	9.12744e-11	7.81178e-18	endosperm	B73-biased
Zm00001d048089	249	0	196	0	249	196	4.28998e-56	1.55872e-44	endosperm	B73-biased
Zm00001d048146	25	1	33	5	26	38	2.51654e-06	5.56706e-06	endosperm	B73-biased
Zm00001d048165	250	12	130	28	262	158	6.10421e-49	4.87051e-16	endosperm	B73-biased
Zm00001d048195	274	15	235	37	289	272	2.06199e-52	3.32396e-33	endosperm	B73-biased
Zm00001d048346	196	0	42	0	196	42	1.55872e-44	9.12744e-11	endosperm	B73-biased
Zm00001d048994	229	0	106	0	229	106	9.84991e-52	7.37359e-25	endosperm	B73-biased
Zm00001d049764	1240	0	1420	0	1240	1420	1.23682e-271	9.47136949165308e-311	endosperm	B73-biased
Zm00001d049832	116	2	21	3	118	24	9.1513e-26	0.000238565	endosperm	B73-biased
Zm00001d049856	62	2	21	4	64	25	6.38184e-14	0.000673862	endosperm	B73-biased
Zm00001d049945	553	9	548	16	562	564	1.56948e-116	3.82769e-111	endosperm	B73-biased
Zm00001d050955	39	0	41	0	39	41	4.2381e-10	1.52231e-10	endosperm	B73-biased
Zm00001d051135	298	4	240	8	302	248	3.32634e-64	4.01557e-49	endosperm	B73-biased
Zm00001d051207	41	2	56	0	43	56	2.72364e-09	7.24718e-14	endosperm	B73-biased
Zm00001d051394	134	0	70	0	134	70	5.4636e-31	5.93051e-17	endosperm	B73-biased
Zm00001d051453	71	0	71	0	71	71	3.57229e-17	3.57229e-17	endosperm	B73-biased
Zm00001d051608	771	28	368	49	799	417	2.81297e-152	5.19711e-55	endosperm	B73-biased
Zm00001d051794	342	0	234	0	342	234	2.34053e-76	7.99918e-53	endosperm	B73-biased
Zm00001d051876	193	0	116	0	193	116	7.03925e-44	4.75301e-27	endosperm	B73-biased
Zm00001d052076	51	0	106	1	51	107	9.23669e-13	3.28887e-24	endosperm	B73-biased
Zm00001d052208	119	0	28	0	119	28	1.04731e-27	1.21317e-07	endosperm	B73-biased
Zm00001d052656	70	0	32	1	70	33	5.93051e-17	6.79891e-08	endosperm	B73-biased
Zm00001d052719	113	4	31	6	117	37	6.97881e-24	3.95704e-05	endosperm	B73-biased
Zm00001d052878	83	2	37	5	85	42	1.55418e-18	7.90469e-07	endosperm	B73-biased
Zm00001d052935	41	0	59	13	41	72	1.52231e-10	5.92164e-08	endosperm	B73-biased
Zm00001d052937	142	4	38	0	146	38	3.28582e-30	7.07454e-10	endosperm	B73-biased	cluster26
Zm00001d052938	69	0	30	0	69	30	9.84644e-17	4.32051e-08	endosperm	B73-biased	cluster26
Zm00001d053053	135	0	70	0	135	70	3.30172e-31	5.93051e-17	endosperm	B73-biased
Zm00001d053092	38	0	48	0	38	48	7.07454e-10	4.26224e-12	endosperm	B73-biased
Zm00001d053634	49	0	21	0	49	21	2.55965e-12	4.59288e-06	endosperm	B73-biased
Zm00001d053709	99	0	147	0	99	147	2.52504e-23	7.84758e-34	endosperm	B73-biased
Zm00001d053727	1186	4	785	3	1190	788	2.65578e-257	8.71492e-171	endosperm	B73-biased
Zm00001d053881	448	15	203	45	463	248	4.62106e-90	1.09138e-23	endosperm	B73-biased
Zm00001d054065	2438	1	2208	0	2439	2208	0	0	endosperm	B73-biased
Zm00001d054112	86	0	30	0	86	30	1.79937e-20	4.32051e-08	endosperm	B73-biased
Zm00001d001770	0	98	0	211	98	211	4.18387e-23	8.31191e-48	endosperm	CAU5-biased
Zm00001d001850	4	45	1	52	49	53	4.70901e-09	2.46303e-12	endosperm	CAU5-biased
Zm00001d001941	1	19	0	102	20	102	5.69946e-05	5.55223e-24	endosperm	CAU5-biased
Zm00001d002305	0	28	0	110	28	110	1.21317e-07	9.79917e-26	endosperm	CAU5-biased
Zm00001d002402	0	23	0	81	23	81	1.62003e-06	2.2572e-19	endosperm	CAU5-biased
Zm00001d002593	3	280	7	459	283	466	6.44533e-61	2.38886e-97	endosperm	CAU5-biased
Zm00001d003280	0	62	0	164	62	164	3.43461e-15	1.51275e-37	endosperm	CAU5-biased
Zm00001d003432	7	65	2	113	72	115	8.17967e-12	4.14993e-25	endosperm	CAU5-biased
Zm00001d003554	22	371	30	1095	393	1125	2.26623e-69	2.9641e-221	endosperm	CAU5-biased
Zm00001d003758	2	362	0	133	364	133	2.04653e-79	9.04127e-31	endosperm	CAU5-biased
Zm00001d003967	0	51	0	100	51	100	9.23669e-13	1.52399e-23	endosperm	CAU5-biased
Zm00001d003982	0	234	0	366	234	366	7.99918e-53	1.39039e-81	endosperm	CAU5-biased
Zm00001d004116	0	39	0	113	39	113	4.2381e-10	2.15777e-26	endosperm	CAU5-biased
Zm00001d004338	0	59	0	121	59	121	1.57674e-14	3.82136e-28	endosperm	CAU5-biased
Zm00001d004366	1	19	0	25	20	25	5.69946e-05	5.73309e-07	endosperm	CAU5-biased
Zm00001d004726	0	63	0	77	63	77	2.06709e-15	1.7096e-18	endosperm	CAU5-biased
Zm00001d004885	5	94	1	554	99	555	3.72504e-19	7.60127e-122	endosperm	CAU5-biased
Zm00001d005304	0	52	0	38	52	38	5.55012e-13	7.07454e-10	endosperm	CAU5-biased
Zm00001d005398	0	71	4	134	71	138	3.57229e-17	1.82723e-28	endosperm	CAU5-biased
Zm00001d005449	1	102	0	530	103	530	2.47601e-23	2.82458e-117	endosperm	CAU5-biased
Zm00001d005599	0	37	0	57	37	57	1.1813e-09	4.35816e-14	endosperm	CAU5-biased
Zm00001d006340	4	26	0	89	30	89	5.90361e-05	3.94817e-21	endosperm	CAU5-biased
Zm00001d006917	41	2519	24	1561	2560	1585	0	0	endosperm	CAU5-biased
Zm00001d006920	2	37	0	36	39	36	2.08876e-08	1.9732e-09	endosperm	CAU5-biased
Zm00001d006922	71	696	17	400	767	417	9.05348e-113	1.74272e-78	endosperm	CAU5-biased
Zm00001d006928	0	93	0	166	93	166	5.22949e-22	5.53185e-38	endosperm	CAU5-biased
Zm00001d006930	93	819	39	755	912	794	1.05545e-127	1.96086e-142	endosperm	CAU5-biased
Zm00001d006938	13	214	11	384	227	395	1.33945e-40	1.38852e-78	endosperm	CAU5-biased	cluster27
Zm00001d006939	1	353	0	262	354	262	4.21389e-78	6.2889e-59	endosperm	CAU5-biased	cluster27
Zm00001d006942	0	1776	0	1285	1776	1285	0	2.05566e-281	endosperm	CAU5-biased	cluster28
Zm00001d006943	0	63	0	31	63	31	2.06709e-15	2.58031e-08	endosperm	CAU5-biased	cluster28
Zm00001d006944	0	66	0	135	66	135	4.50928e-16	3.30172e-31	endosperm	CAU5-biased	cluster28
Zm00001d006945	0	26	0	36	26	36	3.41421e-07	1.9732e-09	endosperm	CAU5-biased	cluster28
Zm00001d006951	0	323	0	323	323	323	3.21699e-72	3.21699e-72	endosperm	CAU5-biased
Zm00001d007009	0	269	0	290	269	290	1.87439e-60	4.97234e-65	endosperm	CAU5-biased
Zm00001d007012	0	1048	0	362	1048	362	6.6228e-230	1.03299e-80	endosperm	CAU5-biased
Zm00001d007018	0	66	0	49	66	49	4.50928e-16	2.55965e-12	endosperm	CAU5-biased
Zm00001d007027	0	802	3	3637	802	3640	1.98258e-176	0	endosperm	CAU5-biased
Zm00001d007031	0	142	0	160	142	160	9.72491e-33	1.1315e-36	endosperm	CAU5-biased
Zm00001d007070	0	1174	0	342	1174	342	2.72823e-257	2.34053e-76	endosperm	CAU5-biased
Zm00001d007080	0	95	0	97	95	97	1.90387e-22	6.9328e-23	endosperm	CAU5-biased
Zm00001d007084	1	5008	1	2914	5009	2915	0	0	endosperm	CAU5-biased	cluster29
Zm00001d007085	0	73	0	57	73	57	1.29651e-17	4.35816e-14	endosperm	CAU5-biased	cluster29
Zm00001d007245	0	1323	0	1679	1323	1679	1.13511e-289	0	endosperm	CAU5-biased
Zm00001d007295	3	625	4	444	628	448	5.38621e-136	5.55267e-96	endosperm	CAU5-biased
Zm00001d007307	7	56	3	58	63	61	6.68289e-10	1.89463e-12	endosperm	CAU5-biased
Zm00001d007388	64	2454	0	1607	2518	1607	0	0	endosperm	CAU5-biased
Zm00001d007390	3	213	0	253	216	253	2.57408e-46	5.76013e-57	endosperm	CAU5-biased
Zm00001d007394	0	30	0	23	30	23	4.32051e-08	1.62003e-06	endosperm	CAU5-biased
Zm00001d007401	1	249	0	837	250	837	1.91875e-55	4.87331e-184	endosperm	CAU5-biased
Zm00001d007405	0	184	0	131	184	131	6.48805e-42	2.47609e-30	endosperm	CAU5-biased
Zm00001d007407	17	1074	0	1390	1091	1390	1.05839e-224	3.12939e-304	endosperm	CAU5-biased
Zm00001d007417	0	26	0	39	26	39	3.41421e-07	4.2381e-10	endosperm	CAU5-biased
Zm00001d007420	4	101	0	34	105	34	2.90127e-21	5.51126e-09	endosperm	CAU5-biased
Zm00001d007427	0	38	2	112	38	114	7.07454e-10	6.86942e-25	endosperm	CAU5-biased
Zm00001d007632	56	342	26	792	398	818	1.30573e-46	5.15883e-158	endosperm	CAU5-biased
Zm00001d007670	0	32	0	21	32	21	1.54174e-08	4.59288e-06	endosperm	CAU5-biased
Zm00001d007672	0	33	0	49	33	49	9.21598e-09	2.55965e-12	endosperm	CAU5-biased
Zm00001d007862	10	234	2	322	244	324	1.22825e-46	1.05064e-70	endosperm	CAU5-biased
Zm00001d007901	0	44	0	47	44	47	3.28379e-11	7.09874e-12	endosperm	CAU5-biased	cluster30
Zm00001d007902	0	391	0	346	391	346	5.01396e-87	3.14931e-77	endosperm	CAU5-biased	cluster30
Zm00001d007904	42	2480	22	3206	2522	3228	0	0	endosperm	CAU5-biased
Zm00001d007909	0	26	0	84	26	84	3.41421e-07	4.9478e-20	endosperm	CAU5-biased
Zm00001d008234	1	36	0	46	37	46	8.71752e-09	1.18254e-11	endosperm	CAU5-biased
Zm00001d008374	5	179	2	77	184	79	1.15091e-37	3.22377e-17	endosperm	CAU5-biased
Zm00001d008499	2	87	0	318	89	318	2.06092e-19	3.9496e-71	endosperm	CAU5-biased
Zm00001d008571	0	39	0	32	39	32	4.2381e-10	1.54174e-08	endosperm	CAU5-biased
Zm00001d008886	0	27	0	25	27	25	2.03458e-07	5.73309e-07	endosperm	CAU5-biased
Zm00001d009329	0	99	0	150	99	150	2.52504e-23	1.73366e-34	endosperm	CAU5-biased
Zm00001d009688	0	234	0	315	234	315	7.99918e-53	1.77844e-70	endosperm	CAU5-biased
Zm00001d009786	0	100	1	182	100	183	1.52399e-23	7.92494e-41	endosperm	CAU5-biased
Zm00001d009913	0	47	0	39	47	39	7.09874e-12	4.2381e-10	endosperm	CAU5-biased
Zm00001d010155	0	35	0	126	35	126	3.29709e-09	3.07486e-29	endosperm	CAU5-biased
Zm00001d010244	0	67	0	98	67	98	2.7151e-16	4.18387e-23	endosperm	CAU5-biased
Zm00001d010339	0	40	0	54	40	54	2.53965e-10	2.00492e-13	endosperm	CAU5-biased
Zm00001d010353	0	23	0	61	23	61	1.62003e-06	5.70754e-15	endosperm	CAU5-biased
Zm00001d010545	0	62	0	41	62	41	3.43461e-15	1.52231e-10	endosperm	CAU5-biased
Zm00001d010704	2	34	2	57	36	59	9.64269e-08	8.04485e-13	endosperm	CAU5-biased
Zm00001d010965	0	28	0	83	28	83	1.21317e-07	8.20542e-20	endosperm	CAU5-biased
Zm00001d011284	0	28	1	44	28	45	1.21317e-07	1.45462e-10	endosperm	CAU5-biased
Zm00001d011522	0	153	0	383	153	383	3.83069e-35	2.76583e-85	endosperm	CAU5-biased
Zm00001d011662	0	79	0	89	79	89	6.21106e-19	3.94817e-21	endosperm	CAU5-biased
Zm00001d012048	0	48	0	76	48	76	4.26224e-12	2.83668e-18	endosperm	CAU5-biased
Zm00001d012262	2	37	2	38	39	40	2.08876e-08	1.25488e-08	endosperm	CAU5-biased
Zm00001d012445	0	29	5	104	29	109	7.2379e-08	2.48312e-21	endosperm	CAU5-biased
Zm00001d012881	7	47	1	57	54	58	5.22997e-08	1.93576e-13	endosperm	CAU5-biased
Zm00001d012886	0	85	0	35	85	35	2.98368e-20	3.29709e-09	endosperm	CAU5-biased
Zm00001d012975	2	57	0	118	59	118	8.04485e-13	1.7339e-27	endosperm	CAU5-biased
Zm00001d013111	6	97	0	264	103	264	3.06098e-19	2.30484e-59	endosperm	CAU5-biased
Zm00001d013463	10	91	0	79	101	79	7.64191e-16	6.21106e-19	endosperm	CAU5-biased
Zm00001d013844	0	164	0	114	164	114	1.51275e-37	1.3031e-26	endosperm	CAU5-biased
Zm00001d014145	63	381	24	730	444	754	1.83895e-51	8.80538e-146	endosperm	CAU5-biased
Zm00001d014207	0	54	0	123	54	123	2.00492e-13	1.3945e-28	endosperm	CAU5-biased
Zm00001d014460	5	111	0	255	116	255	7.43297e-23	2.11077e-57	endosperm	CAU5-biased
Zm00001d014882	3	176	0	105	179	105	3.02346e-38	1.22137e-24	endosperm	CAU5-biased
Zm00001d015258	0	40	0	63	40	63	2.53965e-10	2.06709e-15	endosperm	CAU5-biased
Zm00001d015498	0	20	0	20	20	20	7.7443e-06	7.7443e-06	endosperm	CAU5-biased
Zm00001d015611	0	69	0	168	69	168	9.84644e-17	2.02305e-38	endosperm	CAU5-biased
Zm00001d015671	0	176	0	252	176	252	3.6211e-40	9.51553e-57	endosperm	CAU5-biased
Zm00001d016134	3	577	2	724	580	726	1.48209e-125	3.60386e-158	endosperm	CAU5-biased
Zm00001d016163	15	98	5	112	113	117	5.81106e-15	4.5024e-23	endosperm	CAU5-biased
Zm00001d016164	11	63	2	65	74	67	1.49525e-09	1.39654e-14	endosperm	CAU5-biased
Zm00001d016193	0	90	0	170	90	170	2.38162e-21	7.39896e-39	endosperm	CAU5-biased
Zm00001d016379	3	205	9	371	208	380	1.42888e-44	5.5986e-77	endosperm	CAU5-biased
Zm00001d016467	1	53	1	139	54	140	1.48052e-12	1.96682e-31	endosperm	CAU5-biased
Zm00001d017308	0	152	0	295	152	295	6.33622e-35	4.04704e-66	endosperm	CAU5-biased
Zm00001d017507	0	22	0	34	22	34	2.72653e-06	5.51126e-09	endosperm	CAU5-biased
Zm00001d017823	0	184	0	50	184	50	6.48805e-42	1.53748e-12	endosperm	CAU5-biased
Zm00001d018252	0	114	1	113	114	114	1.3031e-26	9.62724e-26	endosperm	CAU5-biased
Zm00001d018662	2	22	1	27	24	28	4.45574e-05	8.94481e-07	endosperm	CAU5-biased
Zm00001d018713	15	74	6	129	89	135	4.00105e-10	3.45498e-26	endosperm	CAU5-biased
Zm00001d018813	3	37	0	44	40	44	7.62135e-08	3.28379e-11	endosperm	CAU5-biased
Zm00001d018955	1	235	16	540	236	556	2.16517e-52	2.07925e-109	endosperm	CAU5-biased
Zm00001d019275	0	188	0	130	188	130	8.68769e-43	4.09782e-30	endosperm	CAU5-biased
Zm00001d019276	1	69	0	28	70	28	4.38042e-16	1.21317e-07	endosperm	CAU5-biased
Zm00001d019389	0	43	0	67	43	67	5.47404e-11	2.7151e-16	endosperm	CAU5-biased
Zm00001d019792	0	22	0	107	22	107	2.72653e-06	4.45174e-25	endosperm	CAU5-biased
Zm00001d020780	2	24	0	30	26	30	1.59926e-05	4.32051e-08	endosperm	CAU5-biased
Zm00001d020935	1	30	2	57	31	59	1.9032e-07	8.04485e-13	endosperm	CAU5-biased
Zm00001d021039	0	91	0	182	91	182	1.43674e-21	1.7732e-41	endosperm	CAU5-biased
Zm00001d021515	12	66	1	118	78	119	9.69846e-10	7.73755e-27	endosperm	CAU5-biased
Zm00001d021529	23	178	5	244	201	249	8.02808e-28	8.05095e-52	endosperm	CAU5-biased
Zm00001d022075	0	30	0	62	30	62	4.32051e-08	3.43461e-15	endosperm	CAU5-biased
Zm00001d023183	0	53	0	114	53	114	3.33552e-13	1.3031e-26	endosperm	CAU5-biased
Zm00001d023266	0	48	0	152	48	152	4.26224e-12	6.33622e-35	endosperm	CAU5-biased
Zm00001d023410	13	71	3	71	84	74	2.47848e-10	2.68281e-15	endosperm	CAU5-biased
Zm00001d023531	0	22	0	32	22	32	2.72653e-06	1.54174e-08	endosperm	CAU5-biased
Zm00001d023573	0	95	0	270	95	270	1.90387e-22	1.13479e-60	endosperm	CAU5-biased
Zm00001d023588	0	144	1	43	144	44	3.553e-33	2.42417e-10	endosperm	CAU5-biased
Zm00001d023717	3	19	4	128	22	132	0.000646753	3.72215e-27	endosperm	CAU5-biased
Zm00001d023776	0	90	0	175	90	175	2.38162e-21	5.98702e-40	endosperm	CAU5-biased
Zm00001d024012	0	20	1	34	20	35	7.7443e-06	2.43277e-08	endosperm	CAU5-biased
Zm00001d024560	2	18	1	50	20	51	0.000346622	6.82027e-12	endosperm	CAU5-biased
Zm00001d024895	0	59	0	154	59	154	1.57674e-14	2.31597e-35	endosperm	CAU5-biased
Zm00001d025265	0	186	0	278	186	278	2.37409e-42	2.04852e-62	endosperm	CAU5-biased
Zm00001d025389	0	118	0	217	118	217	1.7339e-27	4.08117e-49	endosperm	CAU5-biased
Zm00001d025476	0	57	0	187	57	187	4.35816e-14	1.43614e-42	endosperm	CAU5-biased
Zm00001d025549	0	42	0	65	42	65	9.12744e-11	7.48988e-16	endosperm	CAU5-biased
Zm00001d025706	6	60	6	113	66	119	2.9925e-11	1.03318e-22	endosperm	CAU5-biased
Zm00001d025919	5	26	0	158	31	158	0.000162133	3.09489e-36	endosperm	CAU5-biased
Zm00001d026376	0	65	0	192	65	192	7.48988e-16	1.16356e-43	endosperm	CAU5-biased
Zm00001d026438	2	20	1	51	22	52	0.000124237	4.09825e-12	endosperm	CAU5-biased
Zm00001d027240	1	335	0	712	336	712	3.50429e-74	7.34955e-157	endosperm	CAU5-biased
Zm00001d027303	0	28	0	85	28	85	1.21317e-07	2.98368e-20	endosperm	CAU5-biased
Zm00001d027498	1	163	0	298	164	298	1.1177e-36	8.9849e-67	endosperm	CAU5-biased
Zm00001d027511	2	27	0	40	29	40	3.44416e-06	2.53965e-10	endosperm	CAU5-biased
Zm00001d028331	0	21	1	43	21	44	4.59288e-06	2.42417e-10	endosperm	CAU5-biased
Zm00001d028473	7	82	0	160	89	160	1.86537e-15	1.1315e-36	endosperm	CAU5-biased
Zm00001d028815	6	285	0	228	291	228	3.98942e-60	1.6275e-51	endosperm	CAU5-biased
Zm00001d029307	0	58	0	91	58	91	2.6212e-14	1.43674e-21	endosperm	CAU5-biased
Zm00001d029741	0	64	0	229	64	229	1.2442e-15	9.84991e-52	endosperm	CAU5-biased
Zm00001d030053	25	330	14	261	355	275	6.15692e-59	3.56997e-50	endosperm	CAU5-biased
Zm00001d030105	0	51	3	62	51	65	9.23669e-13	2.51603e-13	endosperm	CAU5-biased
Zm00001d030154	5	70	0	47	75	47	6.117e-14	7.09874e-12	endosperm	CAU5-biased
Zm00001d030713	2	234	2	535	236	537	1.57303e-51	4.59226e-117	endosperm	CAU5-biased
Zm00001d030724	0	26	0	46	26	46	3.41421e-07	1.18254e-11	endosperm	CAU5-biased
Zm00001d030791	1	60	5	141	61	146	4.21524e-14	2.17738e-29	endosperm	CAU5-biased
Zm00001d031204	20	191	9	506	211	515	5.43383e-32	2.57306e-106	endosperm	CAU5-biased
Zm00001d031340	0	74	0	69	74	69	7.81178e-18	9.84644e-17	endosperm	CAU5-biased
Zm00001d031547	0	22	0	54	22	54	2.72653e-06	2.00492e-13	endosperm	CAU5-biased
Zm00001d031685	22	152	6	497	174	503	6.50391e-23	3.05528e-106	endosperm	CAU5-biased
Zm00001d031698	0	43	0	149	43	149	5.47404e-11	2.86777e-34	endosperm	CAU5-biased
Zm00001d033566	1	779	0	354	780	354	8.89368e-171	5.70297e-79	endosperm	CAU5-biased
Zm00001d034024	0	246	0	600	246	600	1.93423e-55	1.67418e-132	endosperm	CAU5-biased
Zm00001d034172	0	181	0	698	181	698	2.93148e-41	8.13996e-154	endosperm	CAU5-biased
Zm00001d034640	1	3533	5	4127	3534	4132	0	0	endosperm	CAU5-biased
Zm00001d034964	0	280	0	313	280	313	7.50932e-63	4.84964e-70	endosperm	CAU5-biased
Zm00001d035014	0	112	0	158	112	158	3.57314e-26	3.09489e-36	endosperm	CAU5-biased
Zm00001d035051	6	153	6	155	159	161	2.09241e-31	7.68574e-32	endosperm	CAU5-biased	cluster31
Zm00001d035052	474	5913	154	2826	6387	2980	0	0	endosperm	CAU5-biased	cluster31
Zm00001d035066	2	382	0	465	384	465	9.0525e-84	3.92484e-103	endosperm	CAU5-biased
Zm00001d035088	0	31	0	45	31	45	2.58031e-08	1.97036e-11	endosperm	CAU5-biased
Zm00001d035094	1	3868	3	3618	3869	3621	0	0	endosperm	CAU5-biased
Zm00001d035124	0	67	0	53	67	53	2.7151e-16	3.33552e-13	endosperm	CAU5-biased
Zm00001d035130	0	34	0	25	34	25	5.51126e-09	5.73309e-07	endosperm	CAU5-biased
Zm00001d035254	1	49	0	59	50	59	1.13523e-11	1.57674e-14	endosperm	CAU5-biased
Zm00001d035270	3	229	1	230	232	231	8.36644e-50	2.66587e-51	endosperm	CAU5-biased
Zm00001d035285	0	50	0	75	50	75	1.53748e-12	4.70719e-18	endosperm	CAU5-biased
Zm00001d035288	0	1875	0	1739	1875	1739	0	0	endosperm	CAU5-biased
Zm00001d035295	0	96	0	81	96	81	1.14885e-22	2.2572e-19	endosperm	CAU5-biased
Zm00001d035297	0	908	3	822	908	825	1.78949e-199	7.87358e-179	endosperm	CAU5-biased
Zm00001d035308	2	10477	0	10234	10479	10234	0	0	endosperm	CAU5-biased
Zm00001d035309	0	100	0	44	100	44	1.52399e-23	3.28379e-11	endosperm	CAU5-biased
Zm00001d035321	0	1116	0	1093	1116	1093	1.10003e-244	1.09724e-239	endosperm	CAU5-biased
Zm00001d035333	0	155	0	72	155	72	1.40023e-35	2.152e-17	endosperm	CAU5-biased
Zm00001d035336	0	508	0	145	508	145	1.72728e-112	2.14766e-33	endosperm	CAU5-biased	cluster32
Zm00001d035337	0	262	0	382	262	382	6.2889e-59	4.56601e-85	endosperm	CAU5-biased	cluster32
Zm00001d035444	0	395	0	829	395	829	6.75139e-88	2.67351e-182	endosperm	CAU5-biased
Zm00001d035628	6	154	4	295	160	299	1.26814e-31	1.49699e-63	endosperm	CAU5-biased
Zm00001d036666	0	329	0	558	329	558	1.58706e-73	2.28924e-123	endosperm	CAU5-biased
Zm00001d037315	5	28	2	38	33	40	6.23371e-05	1.25488e-08	endosperm	CAU5-biased
Zm00001d037501	0	1160	0	1714	1160	1714	3.00983e-254	0	endosperm	CAU5-biased
Zm00001d037652	3	607	2	1251	610	1253	4.42572e-132	1.00675e-272	endosperm	CAU5-biased
Zm00001d038306	19	170	4	91	189	95	4.5812e-28	4.41648e-19	endosperm	CAU5-biased
Zm00001d039385	85	386	45	1228	471	1273	9.71564e-44	4.54312e-241	endosperm	CAU5-biased	cluster33
Zm00001d039386	9	136	3	513	145	516	5.25705e-26	1.23732e-111	endosperm	CAU5-biased	cluster33
Zm00001d039458	8	47	0	77	55	77	1.45032e-07	1.7096e-18	endosperm	CAU5-biased
Zm00001d039831	0	46	0	199	46	199	1.18254e-11	3.45192e-45	endosperm	CAU5-biased
Zm00001d040002	11	67	2	43	78	45	2.28648e-10	9.84409e-10	endosperm	CAU5-biased
Zm00001d040332	4	32	0	51	36	51	3.06127e-06	9.23669e-13	endosperm	CAU5-biased
Zm00001d040496	1	82	0	73	83	73	6.06137e-19	1.29651e-17	endosperm	CAU5-biased
Zm00001d040500	0	461	0	872	461	872	2.91259e-102	1.19893e-191	endosperm	CAU5-biased
Zm00001d040631	5	25	0	105	30	105	0.000260731	1.22137e-24	endosperm	CAU5-biased
Zm00001d041669	1	44	0	192	45	192	1.45462e-10	1.16356e-43	endosperm	CAU5-biased
Zm00001d041746	0	284	0	260	284	260	1.00914e-63	1.71601e-58	endosperm	CAU5-biased
Zm00001d042090	2	80	4	146	82	150	7.07656e-18	4.40706e-31	endosperm	CAU5-biased
Zm00001d042799	0	138	0	277	138	277	7.28775e-32	3.38349e-62	endosperm	CAU5-biased
Zm00001d042829	0	68	0	119	68	119	1.63497e-16	1.04731e-27	endosperm	CAU5-biased
Zm00001d043169	0	20	0	72	20	72	7.7443e-06	2.152e-17	endosperm	CAU5-biased
Zm00001d043564	31	266	8	351	297	359	2.44338e-42	3.02613e-73	endosperm	CAU5-biased
Zm00001d043618	0	20	0	20	20	20	7.7443e-06	7.7443e-06	endosperm	CAU5-biased
Zm00001d043690	0	450	0	107	450	107	7.21307e-100	4.45174e-25	endosperm	CAU5-biased
Zm00001d044502	0	120	6	153	120	159	6.32613e-28	2.09241e-31	endosperm	CAU5-biased
Zm00001d044874	70	613	204	3791	683	3995	6.94315e-96	0	endosperm	CAU5-biased
Zm00001d045237	10	101	9	269	111	278	5.75385e-18	8.02628e-55	endosperm	CAU5-biased
Zm00001d045759	0	206	0	42	206	42	1.0247e-46	9.12744e-11	endosperm	CAU5-biased
Zm00001d046180	0	37	0	163	37	163	1.1813e-09	2.50164e-37	endosperm	CAU5-biased
Zm00001d046377	0	35	0	96	35	96	3.29709e-09	1.14885e-22	endosperm	CAU5-biased
Zm00001d046559	0	40	0	82	40	82	2.53965e-10	1.36088e-19	endosperm	CAU5-biased
Zm00001d047323	1	543	1	938	544	939	1.87861e-119	2.41257e-205	endosperm	CAU5-biased
Zm00001d047573	2	33	0	38	35	38	1.60616e-07	7.07454e-10	endosperm	CAU5-biased
Zm00001d047779	0	23	1	37	23	38	1.62003e-06	5.22103e-09	endosperm	CAU5-biased
Zm00001d048191	5	39	6	182	44	188	2.96447e-07	1.02906e-37	endosperm	CAU5-biased
Zm00001d048786	0	38	0	124	38	124	7.07454e-10	8.42444e-29	endosperm	CAU5-biased
Zm00001d049070	0	51	0	36	51	36	9.23669e-13	1.9732e-09	endosperm	CAU5-biased
Zm00001d049185	5	104	0	420	109	420	2.48312e-21	2.44034e-93	endosperm	CAU5-biased
Zm00001d049286	0	171	0	358	171	358	4.47471e-39	7.67513e-80	endosperm	CAU5-biased
Zm00001d049673	0	63	0	131	63	131	2.06709e-15	2.47609e-30	endosperm	CAU5-biased
Zm00001d050328	1	20	1	50	21	51	3.3813e-05	6.82027e-12	endosperm	CAU5-biased
Zm00001d050464	0	25	0	66	25	66	5.73309e-07	4.50928e-16	endosperm	CAU5-biased
Zm00001d050655	0	279	1	402	279	403	1.24028e-62	9.0462e-89	endosperm	CAU5-biased
Zm00001d050704	0	34	0	99	34	99	5.51126e-09	2.52504e-23	endosperm	CAU5-biased
Zm00001d050725	0	27	0	84	27	84	2.03458e-07	4.9478e-20	endosperm	CAU5-biased
Zm00001d050775	0	85	2	336	85	338	2.98368e-20	9.38602e-74	endosperm	CAU5-biased
Zm00001d051104	0	40	0	100	40	100	2.53965e-10	1.52399e-23	endosperm	CAU5-biased
Zm00001d051252	0	260	0	123	260	123	1.71601e-58	1.3945e-28	endosperm	CAU5-biased
Zm00001d051623	0	48	0	48	48	48	4.26224e-12	4.26224e-12	endosperm	CAU5-biased
Zm00001d051987	43	286	25	837	329	862	6.29372e-41	2.30994e-168	endosperm	CAU5-biased
Zm00001d052165	9	44	3	94	53	97	1.52739e-06	2.47307e-20	endosperm	CAU5-biased
Zm00001d052259	1	730	0	912	731	912	4.01188e-160	2.41651e-200	endosperm	CAU5-biased
Zm00001d052264	0	3072	0	1004	3072	1004	0	2.42558e-220	endosperm	CAU5-biased
Zm00001d052266	0	151	0	88	151	88	1.04808e-34	6.54551e-21	endosperm	CAU5-biased
Zm00001d052295	53	652	39	1103	705	1142	1.07986e-112	1.37838e-217	endosperm	CAU5-biased
Zm00001d052306	0	257	0	304	257	304	7.73505e-58	4.42924e-68	endosperm	CAU5-biased	cluster34
Zm00001d052307	45	636	26	965	681	991	1.48768e-113	1.67775e-195	endosperm	CAU5-biased	cluster34
Zm00001d052308	2	4741	0	3859	4743	3859	0	0	endosperm	CAU5-biased	cluster34
Zm00001d052310	0	60	0	45	60	45	9.48583e-15	1.97036e-11	endosperm	CAU5-biased
Zm00001d052316	0	394	2	1067	394	1069	1.11452e-87	9.82206e-233	endosperm	CAU5-biased
Zm00001d052325	7	52	3	85	59	88	4.67067e-09	2.30589e-18	endosperm	CAU5-biased
Zm00001d052329	0	464	2	339	464	341	6.47791e-103	2.08534e-74	endosperm	CAU5-biased
Zm00001d052385	0	1229	0	1490	1229	1490	3.03988e-269	0	endosperm	CAU5-biased
Zm00001d052399	0	284	0	456	284	456	1.00914e-63	3.56757e-101	endosperm	CAU5-biased
Zm00001d052437	0	106	0	81	106	81	7.37359e-25	2.2572e-19	endosperm	CAU5-biased
Zm00001d052439	0	212	0	304	212	304	5.02963e-48	4.42924e-68	endosperm	CAU5-biased
Zm00001d052444	0	37	0	71	37	71	1.1813e-09	3.57229e-17	endosperm	CAU5-biased	cluster35
Zm00001d052445	4	1697	9	1877	1701	1886	0	0	endosperm	CAU5-biased	cluster35
Zm00001d052458	0	340	0	423	340	423	6.3808e-76	5.42589e-94	endosperm	CAU5-biased
Zm00001d052467	0	47	0	109	47	109	7.09874e-12	1.62288e-25	endosperm	CAU5-biased
Zm00001d052475	2	1499	0	1379	1501	1379	0	7.68781e-302	endosperm	CAU5-biased
Zm00001d052485	1	118	0	176	119	176	7.73755e-27	3.6211e-40	endosperm	CAU5-biased
Zm00001d052488	0	138	0	216	138	216	7.28775e-32	6.74413e-49	endosperm	CAU5-biased
Zm00001d052493	0	901	0	1429	901	1429	5.94891e-198	1.04886015675267e-312	endosperm	CAU5-biased
Zm00001d052561	0	248	0	199	248	199	7.08711e-56	3.45192e-45	endosperm	CAU5-biased
Zm00001d052565	0	751	0	1232	751	1232	2.43204e-165	6.77464e-270	endosperm	CAU5-biased
Zm00001d052602	0	67	0	110	67	110	2.7151e-16	9.79917e-26	endosperm	CAU5-biased
Zm00001d052614	0	59	0	54	59	54	1.57674e-14	2.00492e-13	endosperm	CAU5-biased
Zm00001d052621	0	746	0	621	746	621	2.97271e-164	4.53174e-137	endosperm	CAU5-biased
Zm00001d052624	2	316	5	327	318	332	2.12945e-69	6.88546e-70	endosperm	CAU5-biased
Zm00001d052880	8	37	4	134	45	138	1.53877e-05	1.82723e-28	endosperm	CAU5-biased
Zm00001d052989	0	29	0	73	29	73	7.2379e-08	1.29651e-17	endosperm	CAU5-biased
Zm00001d053411	0	67	0	91	67	91	2.7151e-16	1.43674e-21	endosperm	CAU5-biased
Zm00001d053561	12	228	11	449	240	460	3.4831e-44	1.06926e-92	endosperm	CAU5-biased

## Sheet: Table S2
Table S2: List of ASEGs identified in BM/MB embryo and endosperm.
Gene ID	BM_B	BM_M	MB_B	MB_M	BM_total	MB_total	p-value_BM	p-value_MB	tissue	biased	Cluster
Zm00001d000548	599	0	452	0	599	452	2.76256e-132	2.64769e-100	embryo	B73-biased
Zm00001d000683	51	0	25	0	51	25	9.23669e-13	5.73309e-07	embryo	B73-biased
Zm00001d000715	644	15	219	0	659	219	1.39399e-132	1.49457e-49	embryo	B73-biased	cluster1
Zm00001d000716	144	0	103	0	144	103	3.553e-33	3.35152e-24	embryo	B73-biased	cluster1
Zm00001d000842	469	0	390	0	469	390	5.28909e-104	8.27717e-87	embryo	B73-biased
Zm00001d000870	59	0	143	0	59	143	1.57674e-14	5.87808e-33	embryo	B73-biased
Zm00001d000978	1481	2	1692	5	1483	1697	1.03753785626662e-322	0	embryo	B73-biased
Zm00001d001085	74	0	182	0	74	182	7.81178e-18	1.7732e-41	embryo	B73-biased
Zm00001d001165	28	0	22	0	28	22	1.21317e-07	2.72653e-06	embryo	B73-biased
Zm00001d001170	29	0	25	0	29	25	7.2379e-08	5.73309e-07	embryo	B73-biased	cluster2
Zm00001d001171	98	0	105	0	98	105	4.18387e-23	1.22137e-24	embryo	B73-biased	cluster2
Zm00001d001272	55	0	34	0	55	34	1.20531e-13	5.51126e-09	embryo	B73-biased
Zm00001d001425	80	2	72	0	82	72	7.07656e-18	2.152e-17	embryo	B73-biased
Zm00001d001435	324	0	118	0	324	118	1.94821e-72	1.7339e-27	embryo	B73-biased
Zm00001d001480	441	0	500	0	441	500	6.55862e-98	9.50549e-111	embryo	B73-biased
Zm00001d001482	391	2	420	0	393	420	9.94356e-86	2.44034e-93	embryo	B73-biased	cluster3
Zm00001d001483	76	0	113	0	76	113	2.83668e-18	2.15777e-26	embryo	B73-biased	cluster3
Zm00001d001641	89	0	53	0	89	53	3.94817e-21	3.33552e-13	embryo	B73-biased
Zm00001d001811	173	0	157	0	173	157	1.63672e-39	5.11864e-36	embryo	B73-biased
Zm00001d001824	487	18	465	11	505	476	9.98612e-97	3.58335e-96	embryo	B73-biased
Zm00001d001849	220	4	194	0	224	194	3.25002e-47	4.25861e-44	embryo	B73-biased
Zm00001d001857	81	0	78	6	81	84	2.2572e-19	3.97092e-15	embryo	B73-biased
Zm00001d001960	191	0	28	0	191	28	1.92336e-43	1.21317e-07	embryo	B73-biased
Zm00001d002132	125	4	110	5	129	115	1.68011e-26	1.22708e-22	embryo	B73-biased
Zm00001d002312	365	0	297	0	365	297	2.29548e-81	1.48383e-66	embryo	B73-biased
Zm00001d002346	11091	326	12569	254	11417	12823	0	0	embryo	B73-biased
Zm00001d002381	122	1	88	0	123	88	1.03028e-27	6.54551e-21	embryo	B73-biased
Zm00001d002589	153	17	217	15	170	232	1.79517e-25	3.84764e-40	embryo	B73-biased
Zm00001d002592	35	2	39	4	37	43	5.7901e-08	9.42636e-08	embryo	B73-biased
Zm00001d002601	4032	0	4524	0	4032	4524	0	0	embryo	B73-biased
Zm00001d002735	26	0	20	0	26	20	3.41421e-07	7.7443e-06	embryo	B73-biased
Zm00001d002899	499	30	992	62	529	1054	1.99751e-92	1.80253e-180	embryo	B73-biased
Zm00001d003365	21	0	33	0	21	33	4.59288e-06	9.21598e-09	embryo	B73-biased
Zm00001d003447	198	8	177	6	206	183	5.29916e-40	1.25955e-36	embryo	B73-biased
Zm00001d003569	47	1	26	0	48	26	3.14692e-11	3.41421e-07	embryo	B73-biased
Zm00001d003674	91	2	58	2	93	60	2.73504e-20	4.84534e-13	embryo	B73-biased	cluster4
Zm00001d003675	39	0	18	2	39	20	4.2381e-10	0.000346622	embryo	B73-biased	cluster4
Zm00001d004088	421	0	529	0	421	529	1.47839e-93	4.66132e-117	embryo	B73-biased
Zm00001d004230	281	0	226	1	281	227	4.54658e-63	1.98695e-50	embryo	B73-biased
Zm00001d004287	47	3	54	0	50	54	4.89175e-10	2.00492e-13	embryo	B73-biased
Zm00001d004506	202	0	170	0	202	170	7.64543e-46	7.39896e-39	embryo	B73-biased
Zm00001d004603	48	0	23	0	48	23	4.26224e-12	1.62003e-06	embryo	B73-biased
Zm00001d004620	317	0	197	0	317	197	6.52199e-71	9.43035e-45	embryo	B73-biased
Zm00001d004723	265	1	158	0	266	158	6.24161e-59	3.09489e-36	embryo	B73-biased
Zm00001d005002	1943	2	2596	9	1945	2605	0	0	embryo	B73-biased
Zm00001d005018	40	0	57	0	40	57	2.53965e-10	4.35816e-14	embryo	B73-biased
Zm00001d005055	1235	2	1173	0	1237	1173	3.02027e-269	4.5e-257	embryo	B73-biased
Zm00001d005337	117	0	403	0	117	403	2.8707e-27	1.22429e-89	embryo	B73-biased
Zm00001d005472	88	0	91	7	88	98	6.54551e-21	2.15199e-17	embryo	B73-biased
Zm00001d005583	233	0	127	0	233	127	1.32165e-52	1.85775e-29	embryo	B73-biased
Zm00001d005672	2955	1	2180	0	2956	2180	0	0	embryo	B73-biased
Zm00001d005932	60	0	65	1	60	66	9.48583e-15	3.33051e-15	embryo	B73-biased
Zm00001d006249	1464	1	1272	6	1465	1278	1.16574789136242e-319	1.06004e-274	embryo	B73-biased
Zm00001d006820	86	0	39	0	86	39	1.79937e-20	4.2381e-10	embryo	B73-biased
Zm00001d006833	160	0	139	0	160	139	1.1315e-36	4.40454e-32	embryo	B73-biased
Zm00001d006939	121	0	122	0	121	122	3.82136e-28	2.3084e-28	embryo	B73-biased
Zm00001d007050	646	0	452	0	646	452	1.65593e-142	2.64769e-100	embryo	B73-biased
Zm00001d007085	239	0	201	0	239	201	6.49765e-54	1.26362e-45	embryo	B73-biased
Zm00001d007147	52	0	24	0	52	24	5.55012e-13	9.63367e-07	embryo	B73-biased
Zm00001d007200	1127	51	602	27	1178	629	9.68331e-216	2.51413e-116	embryo	B73-biased
Zm00001d007277	1999	14	2370	2	2013	2372	0	0	embryo	B73-biased
Zm00001d007365	62	5	27	0	67	27	3.31551e-12	2.03458e-07	embryo	B73-biased
Zm00001d007768	159	0	124	7	159	131	1.87131e-36	1.57498e-24	embryo	B73-biased
Zm00001d007932	150	0	145	0	150	145	1.73366e-34	2.14766e-33	embryo	B73-biased
Zm00001d007997	32	0	31	0	32	31	1.54174e-08	2.58031e-08	embryo	B73-biased
Zm00001d008004	22	0	63	0	22	63	2.72653e-06	2.06709e-15	embryo	B73-biased
Zm00001d008039	30	0	73	0	30	73	4.32051e-08	1.29651e-17	embryo	B73-biased
Zm00001d008047	61	0	30	0	61	30	5.70754e-15	4.32051e-08	embryo	B73-biased
Zm00001d008154	25	2	29	0	27	29	9.58408e-06	7.2379e-08	embryo	B73-biased
Zm00001d008303	463	0	605	0	463	605	1.06917e-102	1.36858e-133	embryo	B73-biased
Zm00001d008452	26	0	28	0	26	28	3.41421e-07	1.21317e-07	embryo	B73-biased
Zm00001d008488	677	52	593	9	729	602	1.51756e-118	3.17949e-125	embryo	B73-biased
Zm00001d008528	87	5	27	0	92	27	1.24063e-17	2.03458e-07	embryo	B73-biased
Zm00001d008595	138	0	220	0	138	220	7.28775e-32	9.04457e-50	embryo	B73-biased
Zm00001d008692	301	17	278	0	318	278	4.1875e-57	2.04852e-62	embryo	B73-biased	cluster5
Zm00001d008693	70	4	75	5	74	80	1.68882e-14	5.0269e-15	embryo	B73-biased	cluster5
Zm00001d008808	42	3	82	2	45	84	6.10793e-09	2.57583e-18	embryo	B73-biased
Zm00001d008842	141	11	262	9	152	271	5.39207e-26	2.65627e-53	embryo	B73-biased
Zm00001d008866	77	0	28	1	77	29	1.7096e-18	5.33731e-07	embryo	B73-biased
Zm00001d008913	150	1	76	0	151	76	7.74363e-34	2.83668e-18	embryo	B73-biased
Zm00001d008951	4433	0	5248	0	4433	5248	0	0	embryo	B73-biased
Zm00001d008998	114	0	60	0	114	60	1.3031e-26	9.48583e-15	embryo	B73-biased
Zm00001d009085	43	0	21	0	43	21	5.47404e-11	4.59288e-06	embryo	B73-biased
Zm00001d009398	46	0	89	7	46	96	1.18254e-11	5.80653e-17	embryo	B73-biased
Zm00001d009587	79	6	52	5	85	57	2.41437e-15	4.80632e-10	embryo	B73-biased
Zm00001d009594	1068	40	562	30	1108	592	2.00402e-209	5.58858e-106	embryo	B73-biased
Zm00001d009727	3069	0	1913	1	3069	1914	0	0	embryo	B73-biased
Zm00001d009735	212	4	100	7	216	107	1.79961e-45	2.45776e-19	embryo	B73-biased
Zm00001d009814	97	1	85	0	98	85	3.09087e-22	2.98368e-20	embryo	B73-biased
Zm00001d009960	91	0	29	2	91	31	1.43674e-21	1.23872e-06	embryo	B73-biased
Zm00001d010044	958	1	725	0	959	725	1.08385e-209	1.09504e-159	embryo	B73-biased
Zm00001d010193	4755	119	5268	20	4874	5288	0	0	embryo	B73-biased
Zm00001d010249	52	0	47	0	52	47	5.55012e-13	7.09874e-12	embryo	B73-biased
Zm00001d010515	49	0	78	0	49	78	2.55965e-12	1.03042e-18	embryo	B73-biased
Zm00001d010619	1064	0	629	0	1064	629	2.20497e-233	8.2474e-139	embryo	B73-biased
Zm00001d010698	70	0	47	0	70	47	5.93051e-17	7.09874e-12	embryo	B73-biased
Zm00001d010704	117	0	119	4	117	123	2.8707e-27	3.42379e-25	embryo	B73-biased
Zm00001d010735	97	0	31	0	97	31	6.9328e-23	2.58031e-08	embryo	B73-biased
Zm00001d011075	199	0	202	0	199	202	3.45192e-45	7.64543e-46	embryo	B73-biased
Zm00001d012032	192	0	135	0	192	135	1.16356e-43	3.30172e-31	embryo	B73-biased
Zm00001d012175	277	5	149	15	282	164	5.26357e-59	1.26884e-25	embryo	B73-biased
Zm00001d012180	27	0	41	3	27	44	2.03458e-07	1.01195e-08	embryo	B73-biased
Zm00001d012262	31	0	21	0	31	21	2.58031e-08	4.59288e-06	embryo	B73-biased
Zm00001d012325	753	78	1609	105	831	1714	2.97189e-121	5.83175e-289	embryo	B73-biased
Zm00001d012413	121	0	49	0	121	49	3.82136e-28	2.55965e-12	embryo	B73-biased
Zm00001d012476	1701	87	1827	100	1788	1927	8.93241043742223e-319	0	embryo	B73-biased
Zm00001d012479	811	5	374	36	816	410	3.7592e-175	1.48292e-62	embryo	B73-biased
Zm00001d012605	555	56	792	61	611	853	1.26395e-90	2.95895e-138	embryo	B73-biased
Zm00001d012682	38	0	29	0	38	29	7.07454e-10	7.2379e-08	embryo	B73-biased
Zm00001d012725	140	15	91	7	155	98	1.01426e-23	2.15199e-17	embryo	B73-biased
Zm00001d012743	826	0	582	0	826	582	1.20035e-181	1.37735e-128	embryo	B73-biased
Zm00001d012859	159	0	205	2	159	207	1.87131e-36	3.32042e-45	embryo	B73-biased
Zm00001d012936	4861	480	6782	372	5341	7154	0	0	embryo	B73-biased
Zm00001d012964	3134	2	2981	2	3136	2983	0	0	embryo	B73-biased
Zm00001d013045	635	0	973	0	635	973	4.08675e-140	1.32794e-213	embryo	B73-biased
Zm00001d013188	1116	114	1070	109	1230	1179	1.5709e-179	2.29664e-172	embryo	B73-biased
Zm00001d013400	147	3	257	7	150	264	6.45812e-32	2.01849e-53	embryo	B73-biased
Zm00001d013503	170	5	136	7	175	143	1.05033e-35	3.94281e-27	embryo	B73-biased
Zm00001d013517	111	0	117	0	111	117	5.91713e-26	2.8707e-27	embryo	B73-biased
Zm00001d013557	60	2	176	9	62	185	1.75816e-13	1.18779e-34	embryo	B73-biased
Zm00001d013573	31	1	41	1	32	42	1.13728e-07	6.7375e-10	embryo	B73-biased
Zm00001d013718	92	0	28	0	92	28	8.66774e-22	1.21317e-07	embryo	B73-biased
Zm00001d013798	77	0	22	0	77	22	1.7096e-18	2.72653e-06	embryo	B73-biased
Zm00001d014769	1509	0	1485	0	1509	1485	0	0	embryo	B73-biased
Zm00001d014868	373	0	339	2	373	341	4.15923e-83	2.08534e-74	embryo	B73-biased
Zm00001d014943	124	0	62	0	124	62	8.42444e-29	3.43461e-15	embryo	B73-biased
Zm00001d015242	189	17	264	21	206	285	4.32018e-33	5.63723e-47	embryo	B73-biased
Zm00001d015481	28	0	30	0	28	30	1.21317e-07	4.32051e-08	embryo	B73-biased
Zm00001d015498	37	0	30	0	37	30	1.1813e-09	4.32051e-08	embryo	B73-biased
Zm00001d015940	30	0	39	0	30	39	4.32051e-08	4.2381e-10	embryo	B73-biased
Zm00001d016207	36	1	48	0	37	48	8.71752e-09	4.26224e-12	embryo	B73-biased
Zm00001d016396	88	3	55	0	91	55	5.08395e-19	1.20531e-13	embryo	B73-biased
Zm00001d016551	410	16	338	12	426	350	3.09527e-81	5.29069e-68	embryo	B73-biased
Zm00001d017093	89	0	58	0	89	58	3.94817e-21	2.6212e-14	embryo	B73-biased
Zm00001d017225	44	0	34	0	44	34	3.28379e-11	5.51126e-09	embryo	B73-biased
Zm00001d017308	2216	3	1316	0	2219	1316	0	3.76893e-288	embryo	B73-biased
Zm00001d017380	147	0	103	0	147	103	7.84758e-34	3.35152e-24	embryo	B73-biased
Zm00001d017433	27	2	30	0	29	30	3.44416e-06	4.32051e-08	embryo	B73-biased
Zm00001d017727	107	11	92	3	118	95	9.78706e-19	6.77402e-20	embryo	B73-biased
Zm00001d017932	114	10	83	9	124	92	9.6813e-21	1.20951e-14	embryo	B73-biased
Zm00001d017954	163	0	105	4	163	109	2.50164e-37	3.88705e-22	embryo	B73-biased
Zm00001d018047	52	0	21	0	52	21	5.55012e-13	4.59288e-06	embryo	B73-biased
Zm00001d018284	30	1	27	3	31	30	1.9032e-07	1.17714e-05	embryo	B73-biased
Zm00001d018286	252	27	160	6	279	166	2.33606e-41	6.28365e-33	embryo	B73-biased
Zm00001d018361	98	0	110	0	98	110	4.18387e-23	9.79917e-26	embryo	B73-biased
Zm00001d018524	224	0	294	0	224	294	1.21317e-50	6.6837e-66	embryo	B73-biased
Zm00001d018839	57	0	97	0	57	97	4.35816e-14	6.9328e-23	embryo	B73-biased
Zm00001d018876	900	0	1972	0	900	1972	9.81353e-198	0	embryo	B73-biased
Zm00001d018951	132	0	69	0	132	69	1.49621e-30	9.84644e-17	embryo	B73-biased
Zm00001d018954	163	0	208	0	163	208	2.50164e-37	3.75166e-47	embryo	B73-biased
Zm00001d018982	644	0	614	1	644	615	4.50823e-142	6.75829e-135	embryo	B73-biased
Zm00001d019032	522	3	311	0	525	311	1.36329e-113	1.32247e-69	embryo	B73-biased
Zm00001d019036	559	2	594	2	561	596	2.76167e-122	6.73137e-130	embryo	B73-biased
Zm00001d019084	260	1	201	3	261	204	7.67578e-58	1.06481e-43	embryo	B73-biased
Zm00001d019087	1713	112	992	35	1825	1027	2.21791e-307	6.03505e-196	embryo	B73-biased
Zm00001d019102	48	0	37	0	48	37	4.26224e-12	1.1813e-09	embryo	B73-biased
Zm00001d019227	113	0	228	5	113	233	2.15777e-26	2.45328e-48	embryo	B73-biased
Zm00001d019243	85	2	155	5	87	160	5.65897e-19	1.94333e-32	embryo	B73-biased
Zm00001d019258	80	1	58	0	81	58	1.66738e-18	2.6212e-14	embryo	B73-biased
Zm00001d019277	21044	329	36784	1718	21373	38502	0	0	embryo	B73-biased
Zm00001d019497	322	1	61	5	323	66	2.37701e-71	5.45809e-12	embryo	B73-biased
Zm00001d019565	320	29	401	24	349	425	1.04546e-54	1.04682e-74	embryo	B73-biased
Zm00001d019729	37	0	49	0	37	49	1.1813e-09	2.55965e-12	embryo	B73-biased
Zm00001d019733	341	0	242	2	341	244	3.8645e-76	2.83543e-53	embryo	B73-biased
Zm00001d020160	139	0	168	0	139	168	4.40454e-32	2.02305e-38	embryo	B73-biased
Zm00001d020187	169	9	70	2	178	72	3.88955e-33	1.11149e-15	embryo	B73-biased
Zm00001d020227	369	1	263	0	370	263	1.38287e-81	3.80721e-59	embryo	B73-biased
Zm00001d020428	223	0	229	0	223	229	2.00462e-50	9.84991e-52	embryo	B73-biased
Zm00001d020471	182	0	140	0	182	140	1.7732e-41	2.66206e-32	embryo	B73-biased
Zm00001d020505	128	0	56	0	128	56	1.12244e-29	7.24718e-14	embryo	B73-biased
Zm00001d020737	125	8	130	7	133	137	3.48115e-24	7.88567e-26	embryo	B73-biased
Zm00001d021000	1717	0	568	0	1717	568	0	1.52889e-125	embryo	B73-biased
Zm00001d021296	52	4	36	3	56	39	1.415e-10	1.26236e-07	embryo	B73-biased
Zm00001d021300	2244	10	1470	4	2254	1474	0	5.12454769179458e-319	embryo	B73-biased
Zm00001d021413	103	2	84	8	105	92	6.41926e-23	2.3083e-15	embryo	B73-biased
Zm00001d021682	65	1	52	4	66	56	3.33051e-15	1.415e-10	embryo	B73-biased
Zm00001d022692	174	0	273	0	174	273	9.89894e-40	2.5182e-61	embryo	B73-biased
Zm00001d022708	100	0	26	0	100	26	1.52399e-23	3.41421e-07	embryo	B73-biased
Zm00001d022709	97	0	90	0	97	90	6.9328e-23	2.38162e-21	embryo	B73-biased
Zm00001d022729	114	7	74	4	121	78	2.30697e-22	2.2643e-15	embryo	B73-biased
Zm00001d022758	193	0	106	0	193	106	7.03925e-44	7.37359e-25	embryo	B73-biased
Zm00001d023009	211	13	214	15	224	229	5.93349e-40	1.69524e-39	embryo	B73-biased
Zm00001d023010	29	1	20	1	30	21	3.18638e-07	3.3813e-05	embryo	B73-biased
Zm00001d023154	52	0	59	0	52	59	5.55012e-13	1.57674e-14	embryo	B73-biased
Zm00001d023243	432	0	364	0	432	364	5.96479e-96	3.78977e-81	embryo	B73-biased
Zm00001d023271	154	2	121	0	156	121	4.50521e-34	3.82136e-28	embryo	B73-biased
Zm00001d023381	60	1	52	0	61	52	4.21524e-14	5.55012e-13	embryo	B73-biased
Zm00001d023553	121	0	125	0	121	125	3.82136e-28	5.08952e-29	embryo	B73-biased
Zm00001d023669	263	9	325	13	272	338	1.61129e-53	1.35627e-64	embryo	B73-biased
Zm00001d023724	1300	81	1016	62	1381	1078	5.42521e-236	1.28444e-185	embryo	B73-biased
Zm00001d023840	248	0	290	0	248	290	7.08711e-56	4.97234e-65	embryo	B73-biased
Zm00001d024127	1244	1	1092	0	1245	1092	7.48661e-272	1.80988e-239	embryo	B73-biased
Zm00001d024661	84	0	80	0	84	80	4.9478e-20	3.74414e-19	embryo	B73-biased
Zm00001d024713	136	3	132	2	139	134	1.63047e-29	2.89531e-29	embryo	B73-biased
Zm00001d024733	448	0	391	5	448	396	1.96507e-99	8.14442e-84	embryo	B73-biased
Zm00001d024744	2819	0	2420	0	2819	2420	0	0	embryo	B73-biased
Zm00001d024789	27	0	23	0	27	23	2.03458e-07	1.62003e-06	embryo	B73-biased
Zm00001d025017	66	0	24	0	66	24	4.50928e-16	9.63367e-07	embryo	B73-biased
Zm00001d025253	2300	3	2091	18	2303	2109	0	0	embryo	B73-biased
Zm00001d025265	929	3	1141	5	932	1146	4.32236e-202	7.06369e-247	embryo	B73-biased
Zm00001d025266	21	0	36	0	21	36	4.59288e-06	1.9732e-09	embryo	B73-biased
Zm00001d025407	395	0	473	0	395	473	6.75139e-88	7.1278e-105	embryo	B73-biased
Zm00001d025410	44	0	28	0	44	28	3.28379e-11	1.21317e-07	embryo	B73-biased
Zm00001d025509	1169	30	1575	58	1199	1633	2.69508e-237	0	embryo	B73-biased
Zm00001d025586	395	11	471	30	406	501	5.68227e-81	2.05529e-86	embryo	B73-biased
Zm00001d025833	16244	188	23821	223	16432	24044	0	0	embryo	B73-biased
Zm00001d025912	53	0	30	0	53	30	3.33552e-13	4.32051e-08	embryo	B73-biased
Zm00001d025971	387	0	592	0	387	592	3.72385e-86	9.20209e-131	embryo	B73-biased
Zm00001d026060	60	0	52	0	60	52	9.48583e-15	5.55012e-13	embryo	B73-biased
Zm00001d026329	78	0	130	0	78	130	1.03042e-18	4.09782e-30	embryo	B73-biased
Zm00001d026383	30	0	22	0	30	22	4.32051e-08	2.72653e-06	embryo	B73-biased
Zm00001d026387	182	2	83	4	184	87	3.46618e-40	2.46051e-17	embryo	B73-biased
Zm00001d026392	1176	0	1412	0	1176	1412	1.00281e-257	0	embryo	B73-biased
Zm00001d026442	274	2	163	7	276	170	3.00729e-60	5.44246e-33	embryo	B73-biased
Zm00001d026519	24	1	32	3	25	35	4.22495e-06	9.49174e-07	embryo	B73-biased
Zm00001d026683	243	0	378	1	243	379	8.72153e-55	1.51798e-83	embryo	B73-biased
Zm00001d026785	62	0	20	0	62	20	3.43461e-15	7.7443e-06	embryo	B73-biased
Zm00001d026920	245	5	611	36	250	647	4.87656e-52	3.81906e-113	embryo	B73-biased
Zm00001d026984	560	0	549	0	560	549	8.40666e-124	2.07747e-121	embryo	B73-biased
Zm00001d027038	311	0	283	0	311	283	1.32247e-69	1.66671e-63	embryo	B73-biased
Zm00001d027076	42	0	32	0	42	32	9.12744e-11	1.54174e-08	embryo	B73-biased
Zm00001d027132	734	0	589	0	734	589	1.20902e-161	4.13454e-130	embryo	B73-biased
Zm00001d027199	25	0	33	0	25	33	5.73309e-07	9.21598e-09	embryo	B73-biased
Zm00001d027239	243	1	208	0	244	208	3.90063e-54	3.75166e-47	embryo	B73-biased
Zm00001d027242	1189	0	831	1	1189	832	1.49941e-260	4.39993e-182	embryo	B73-biased
Zm00001d027271	112	0	154	0	112	154	3.57314e-26	2.31597e-35	embryo	B73-biased
Zm00001d027281	861	3	1066	6	864	1072	2.61643e-187	6.1922e-230	embryo	B73-biased
Zm00001d027289	81	0	76	0	81	76	2.2572e-19	2.83668e-18	embryo	B73-biased
Zm00001d027355	94	2	89	6	96	95	6.01659e-21	1.65702e-17	embryo	B73-biased
Zm00001d027911	20	0	38	0	20	38	7.7443e-06	7.07454e-10	embryo	B73-biased
Zm00001d028184	146	0	142	0	146	142	1.29821e-33	9.72491e-33	embryo	B73-biased
Zm00001d028233	136	1	100	0	137	100	8.90927e-31	1.52399e-23	embryo	B73-biased
Zm00001d028452	64	4	55	2	68	57	3.43691e-13	2.21836e-12	embryo	B73-biased
Zm00001d028567	53	0	34	0	53	34	3.33552e-13	5.51126e-09	embryo	B73-biased
Zm00001d028680	23	0	26	0	23	26	1.62003e-06	3.41421e-07	embryo	B73-biased
Zm00001d028708	24	0	41	2	24	43	9.63367e-07	2.72364e-09	embryo	B73-biased
Zm00001d028777	282	14	746	29	296	775	1.0404e-54	2.80435e-146	embryo	B73-biased
Zm00001d028972	911	0	556	0	911	556	3.98633e-200	6.23395e-123	embryo	B73-biased
Zm00001d029062	8846	754	9737	832	9600	10569	0	0	embryo	B73-biased
Zm00001d029138	405	26	434	16	431	450	1.86109e-74	1.9647e-86	embryo	B73-biased
Zm00001d029184	44	0	75	0	44	75	3.28379e-11	4.70719e-18	embryo	B73-biased
Zm00001d029243	89	0	49	0	89	49	3.94817e-21	2.55965e-12	embryo	B73-biased
Zm00001d029340	747	9	751	44	756	795	1.08012e-158	9.39014e-139	embryo	B73-biased
Zm00001d029360	688	6	966	5	694	971	9.00505e-148	7.63811e-209	embryo	B73-biased
Zm00001d029555	39	0	25	0	39	25	4.2381e-10	5.73309e-07	embryo	B73-biased
Zm00001d029801	355	7	292	0	362	292	9.85554e-75	1.82299e-65	embryo	B73-biased
Zm00001d029847	70	0	57	0	70	57	5.93051e-17	4.35816e-14	embryo	B73-biased
Zm00001d029903	55	3	45	4	58	49	8.61466e-12	4.70901e-09	embryo	B73-biased
Zm00001d030368	99	1	89	0	100	89	1.12587e-22	3.94817e-21	embryo	B73-biased
Zm00001d030672	40	0	44	0	40	44	2.53965e-10	3.28379e-11	embryo	B73-biased
Zm00001d030761	558	0	328	0	558	328	2.28924e-123	2.62059e-73	embryo	B73-biased
Zm00001d030812	59	0	68	0	59	68	1.57674e-14	1.63497e-16	embryo	B73-biased
Zm00001d030867	93	0	65	0	93	65	5.22949e-22	7.48988e-16	embryo	B73-biased
Zm00001d031170	29	2	28	2	31	30	1.23872e-06	2.0653e-06	embryo	B73-biased
Zm00001d031272	64	1	39	0	65	39	5.53189e-15	4.2381e-10	embryo	B73-biased
Zm00001d031344	21972	1419	28130	2480	23391	30610	0	0	embryo	B73-biased
Zm00001d031423	48	4	37	1	52	38	1.04946e-09	5.22103e-09	embryo	B73-biased
Zm00001d031683	20	0	25	0	20	25	7.7443e-06	5.73309e-07	embryo	B73-biased
Zm00001d032030	27	0	37	0	27	37	2.03458e-07	1.1813e-09	embryo	B73-biased
Zm00001d032064	37	0	26	0	37	26	1.1813e-09	3.41421e-07	embryo	B73-biased
Zm00001d032371	22	0	24	0	22	24	2.72653e-06	9.63367e-07	embryo	B73-biased
Zm00001d032461	560	43	495	36	603	531	2.10762e-98	2.79037e-88	embryo	B73-biased
Zm00001d032468	21	2	35	2	23	37	7.43955e-05	5.7901e-08	embryo	B73-biased
Zm00001d032783	27	0	31	2	27	33	2.03458e-07	4.45874e-07	embryo	B73-biased
Zm00001d032808	194	0	126	3	194	129	4.25861e-44	2.49391e-27	embryo	B73-biased
Zm00001d032929	244	19	703	18	263	721	9.0935e-44	1.49856e-143	embryo	B73-biased
Zm00001d032969	176	0	81	0	176	81	3.6211e-40	2.2572e-19	embryo	B73-biased
Zm00001d032971	24	0	63	5	24	68	9.63367e-07	2.0137e-12	embryo	B73-biased	cluster6
Zm00001d032972	119	0	88	2	119	90	1.04731e-27	1.24382e-19	embryo	B73-biased	cluster6
Zm00001d033139	131	0	73	0	131	73	2.47609e-30	1.29651e-17	embryo	B73-biased
Zm00001d033233	30	0	21	0	30	21	4.32051e-08	4.59288e-06	embryo	B73-biased
Zm00001d033364	656	2	547	26	658	573	2.20713e-143	4.97156e-105	embryo	B73-biased
Zm00001d033874	413	4	670	0	417	670	3.08917e-89	9.99102e-148	embryo	B73-biased
Zm00001d034172	33	0	34	0	33	34	9.21598e-09	5.51126e-09	embryo	B73-biased
Zm00001d034305	40	0	99	0	40	99	2.53965e-10	2.52504e-23	embryo	B73-biased
Zm00001d034434	1561	0	1748	0	1561	1748	0	0	embryo	B73-biased
Zm00001d034551	564	29	804	79	593	883	5.59944e-107	1.78743e-131	embryo	B73-biased
Zm00001d034688	1853	5	2755	13	1858	2768	0	0	embryo	B73-biased
Zm00001d035246	118	9	20	1	127	21	3.95834e-22	3.3813e-05	embryo	B73-biased
Zm00001d035553	144	0	153	1	144	154	3.553e-33	1.71114e-34	embryo	B73-biased
Zm00001d035723	86	0	70	0	86	70	1.79937e-20	5.93051e-17	embryo	B73-biased
Zm00001d035777	40	0	24	0	40	24	2.53965e-10	9.63367e-07	embryo	B73-biased
Zm00001d035802	998	0	843	0	998	843	4.88651e-219	2.41765e-185	embryo	B73-biased
Zm00001d035861	400	0	430	1	400	431	5.5073e-89	7.27491e-95	embryo	B73-biased
Zm00001d036056	21	0	20	0	21	20	4.59288e-06	7.7443e-06	embryo	B73-biased
Zm00001d036086	318	26	342	9	344	351	7.60131e-56	1.11935e-70	embryo	B73-biased
Zm00001d036162	78	0	203	0	78	203	1.03042e-18	4.62586e-46	embryo	B73-biased
Zm00001d036641	2645	124	2965	113	2769	3078	0	0	embryo	B73-biased
Zm00001d036684	161	0	204	0	161	204	6.84178e-37	2.79891e-46	embryo	B73-biased
Zm00001d036763	539	0	801	8	539	809	3.11161e-119	4.61284e-171	embryo	B73-biased
Zm00001d036788	268	0	212	0	268	212	3.09607e-60	5.02963e-48	embryo	B73-biased
Zm00001d036825	111	0	78	0	111	78	5.91713e-26	1.03042e-18	embryo	B73-biased
Zm00001d036911	298	2	218	0	300	218	1.77486e-65	2.46972e-49	embryo	B73-biased
Zm00001d037207	199	3	43	0	202	43	2.90693e-43	5.47404e-11	embryo	B73-biased
Zm00001d037427	1264	31	1042	3	1295	1045	2.77179e-257	1.18546e-226	embryo	B73-biased
Zm00001d037757	20	1	21	0	21	21	3.3813e-05	4.59288e-06	embryo	B73-biased
Zm00001d037774	486	0	297	0	486	297	1.05725e-107	1.48383e-66	embryo	B73-biased
Zm00001d037947	106	0	70	0	106	70	7.37359e-25	5.93051e-17	embryo	B73-biased
Zm00001d037956	210	2	167	6	212	173	2.69476e-46	1.88627e-34	embryo	B73-biased
Zm00001d038034	699	0	289	0	699	289	4.93362e-154	8.21207e-65	embryo	B73-biased
Zm00001d038180	44	0	19	2	44	21	3.28379e-11	0.000207503	embryo	B73-biased
Zm00001d038268	324	18	362	20	342	382	1.69447e-61	1.4776e-68	embryo	B73-biased
Zm00001d038435	175	0	90	0	175	90	5.98702e-40	2.38162e-21	embryo	B73-biased
Zm00001d038460	2470	178	1316	125	2648	1441	0	4.47833e-216	embryo	B73-biased
Zm00001d038526	3658	234	4405	413	3892	4818	0	0	embryo	B73-biased
Zm00001d038542	57	0	24	0	57	24	4.35816e-14	9.63367e-07	embryo	B73-biased
Zm00001d038908	92	3	44	1	95	45	6.77402e-20	1.45462e-10	embryo	B73-biased
Zm00001d039021	41	1	28	0	42	28	6.7375e-10	1.21317e-07	embryo	B73-biased
Zm00001d039181	547	10	323	13	557	336	1.32739e-114	3.67748e-64	embryo	B73-biased
Zm00001d039368	142	0	31	0	142	31	9.72491e-33	2.58031e-08	embryo	B73-biased
Zm00001d039546	1192	0	839	0	1192	839	3.34142e-261	1.79066e-184	embryo	B73-biased
Zm00001d039567	87	0	127	3	87	130	1.08522e-20	1.50796e-27	embryo	B73-biased
Zm00001d039582	28	0	29	3	28	32	1.21317e-07	4.30281e-06	embryo	B73-biased
Zm00001d039698	135	14	78	1	149	79	3.66582e-23	4.588e-18	embryo	B73-biased
Zm00001d039805	189	11	132	8	200	140	2.50538e-36	1.06843e-25	embryo	B73-biased
Zm00001d039976	184	0	137	0	184	137	6.48805e-42	1.20586e-31	embryo	B73-biased
Zm00001d040027	1082	32	1946	55	1114	2001	3.14894e-217	0	embryo	B73-biased
Zm00001d040046	2553	15	2553	10	2568	2563	0	0	embryo	B73-biased
Zm00001d040096	24	2	38	4	26	42	1.59926e-05	1.55173e-07	embryo	B73-biased
Zm00001d040110	121	10	148	10	131	158	3.07122e-22	4.83891e-28	embryo	B73-biased
Zm00001d040563	65	0	29	0	65	29	7.48988e-16	7.2379e-08	embryo	B73-biased
Zm00001d040692	27	0	21	0	27	21	2.03458e-07	4.59288e-06	embryo	B73-biased
Zm00001d040733	53	5	32	0	58	32	2.9249e-10	1.54174e-08	embryo	B73-biased
Zm00001d040786	43	0	22	0	43	22	5.47404e-11	2.72653e-06	embryo	B73-biased
Zm00001d041103	21	0	39	1	21	40	4.59288e-06	1.87449e-09	embryo	B73-biased
Zm00001d041152	328	0	259	0	328	259	2.62059e-73	2.83464e-58	embryo	B73-biased
Zm00001d041154	29	3	36	1	32	37	4.30281e-06	8.71752e-09	embryo	B73-biased
Zm00001d041588	72	0	61	0	72	61	2.152e-17	5.70754e-15	embryo	B73-biased
Zm00001d041713	142	0	69	0	142	69	9.72491e-33	9.84644e-17	embryo	B73-biased
Zm00001d041961	179	12	137	8	191	145	1.28798e-33	8.85763e-27	embryo	B73-biased
Zm00001d041972	541	7	501	6	548	507	3.53779e-115	4.12246e-107	embryo	B73-biased
Zm00001d041991	83	3	68	5	86	73	6.31912e-18	1.66092e-13	embryo	B73-biased
Zm00001d042022	55	2	63	5	57	68	2.21836e-12	2.0137e-12	embryo	B73-biased
Zm00001d042042	63	3	43	1	66	44	1.51895e-13	2.42417e-10	embryo	B73-biased
Zm00001d042064	1083	0	1023	0	1083	1023	1.63594e-237	1.79869e-224	embryo	B73-biased
Zm00001d042092	368	0	255	0	368	255	5.1011e-82	2.11077e-57	embryo	B73-biased
Zm00001d042293	104	1	25	0	105	25	9.02321e-24	5.73309e-07	embryo	B73-biased
Zm00001d042401	45	0	25	0	45	25	1.97036e-11	5.73309e-07	embryo	B73-biased
Zm00001d042660	41	0	30	1	41	31	1.52231e-10	1.9032e-07	embryo	B73-biased
Zm00001d042856	163	0	114	1	163	115	2.50164e-37	5.81422e-26	embryo	B73-biased
Zm00001d042868	2767	42	1720	59	2809	1779	0	0	embryo	B73-biased
Zm00001d042935	447	10	420	11	457	431	7.07823e-93	2.12088e-86	embryo	B73-biased
Zm00001d043240	271	13	168	7	284	175	6.60873e-53	4.46584e-34	embryo	B73-biased
Zm00001d043264	48	0	36	0	48	36	4.26224e-12	1.9732e-09	embryo	B73-biased
Zm00001d043383	73	4	108	5	77	113	3.74207e-15	3.34409e-22	embryo	B73-biased
Zm00001d043384	270	0	192	0	270	192	1.13479e-60	1.16356e-43	embryo	B73-biased
Zm00001d043484	68	0	73	0	68	73	1.63497e-16	1.29651e-17	embryo	B73-biased
Zm00001d043595	126	6	105	2	132	107	1.55012e-25	2.3414e-23	embryo	B73-biased
Zm00001d043649	186	0	101	0	186	101	2.37409e-42	9.19844e-24	embryo	B73-biased
Zm00001d043654	25	0	20	0	25	20	5.73309e-07	7.7443e-06	embryo	B73-biased
Zm00001d043702	40	2	75	3	42	78	4.5314e-09	3.56791e-16	embryo	B73-biased
Zm00001d043740	137	0	86	0	137	86	1.20586e-31	1.79937e-20	embryo	B73-biased
Zm00001d043881	441	0	312	0	441	312	6.55862e-98	8.00842e-70	embryo	B73-biased
Zm00001d044043	72	5	104	7	77	111	2.25194e-14	3.35893e-20	embryo	B73-biased
Zm00001d044092	351	0	346	0	351	346	2.56673e-78	3.14931e-77	embryo	B73-biased
Zm00001d044119	73	0	36	0	73	36	1.29651e-17	1.9732e-09	embryo	B73-biased
Zm00001d044120	500	16	465	13	516	478	9.7947e-101	5.93867e-95	embryo	B73-biased
Zm00001d044186	4588	465	3927	280	5053	4207	0	0	embryo	B73-biased
Zm00001d044289	118	1	133	14	119	147	7.73755e-27	9.70823e-23	embryo	B73-biased
Zm00001d044426	45	0	25	0	45	25	1.97036e-11	5.73309e-07	embryo	B73-biased
Zm00001d044437	78	0	61	0	78	61	1.03042e-18	5.70754e-15	embryo	B73-biased
Zm00001d044449	193	6	170	12	199	182	4.16095e-40	1.1098e-31	embryo	B73-biased
Zm00001d044518	146	0	215	17	146	232	1.29821e-33	1.2341e-38	embryo	B73-biased
Zm00001d044534	343	7	372	5	350	377	4.01133e-72	1.10937e-79	embryo	B73-biased
Zm00001d044569	416	0	340	0	416	340	1.81179e-92	6.3808e-76	embryo	B73-biased
Zm00001d044740	1626	0	1466	1	1626	1467	0	4.28552541202697e-320	embryo	B73-biased
Zm00001d044826	58	0	32	0	58	32	2.6212e-14	1.54174e-08	embryo	B73-biased
Zm00001d044854	233	12	286	19	245	305	2.89373e-45	9.14024e-53	embryo	B73-biased
Zm00001d045145	2060	126	3984	99	2186	4083	0	0	embryo	B73-biased
Zm00001d045272	25	1	20	1	26	21	2.51654e-06	3.3813e-05	embryo	B73-biased
Zm00001d045318	120	0	103	0	120	103	6.32613e-28	3.35152e-24	embryo	B73-biased
Zm00001d045334	124	1	138	9	125	147	3.76021e-28	1.94672e-26	embryo	B73-biased
Zm00001d045511	418	0	345	0	418	345	6.64931e-93	5.1998e-77	embryo	B73-biased	cluster7
Zm00001d045512	119	0	25	0	119	25	1.04731e-27	5.73309e-07	embryo	B73-biased	cluster7
Zm00001d045942	70	0	74	0	70	74	5.93051e-17	7.81178e-18	embryo	B73-biased
Zm00001d046210	957	45	614	34	1002	648	1.55399e-182	6.52474e-115	embryo	B73-biased
Zm00001d046614	54	2	21	0	56	21	3.6843e-12	4.59288e-06	embryo	B73-biased
Zm00001d046739	1896	4	1634	0	1900	1634	0	0	embryo	B73-biased
Zm00001d046778	370	13	313	8	383	321	2.40201e-74	5.50404e-65	embryo	B73-biased
Zm00001d046960	41	0	55	0	41	55	1.52231e-10	1.20531e-13	embryo	B73-biased
Zm00001d047116	62	0	30	0	62	30	3.43461e-15	4.32051e-08	embryo	B73-biased
Zm00001d047125	266	11	329	21	277	350	5.4965e-53	6.73365e-61	embryo	B73-biased
Zm00001d047285	68	1	52	0	69	52	7.27275e-16	5.55012e-13	embryo	B73-biased
Zm00001d047293	53	0	32	1	53	33	3.33552e-13	6.79891e-08	embryo	B73-biased
Zm00001d047347	40	0	27	0	40	27	2.53965e-10	2.03458e-07	embryo	B73-biased
Zm00001d047367	247	0	153	0	247	153	1.17081e-55	3.83069e-35	embryo	B73-biased
Zm00001d047493	71	0	81	0	71	81	3.57229e-17	2.2572e-19	embryo	B73-biased
Zm00001d047592	88	1	58	0	89	58	2.91662e-20	2.6212e-14	embryo	B73-biased
Zm00001d047662	388	0	362	0	388	362	2.25573e-86	1.03299e-80	embryo	B73-biased
Zm00001d047788	27299	2634	31591	2844	29933	34435	0	0	embryo	B73-biased
Zm00001d047821	158	12	413	15	170	428	4.18513e-29	1.77752e-82	embryo	B73-biased
Zm00001d047916	121	4	179	3	125	182	1.25345e-25	6.69836e-39	embryo	B73-biased
Zm00001d048006	77	0	100	0	77	100	1.7096e-18	1.52399e-23	embryo	B73-biased
Zm00001d048083	52	2	41	1	54	42	1.01657e-11	6.7375e-10	embryo	B73-biased
Zm00001d048089	371	0	220	0	371	220	1.13362e-82	9.04457e-50	embryo	B73-biased
Zm00001d048143	1605	128	1692	145	1733	1837	1.00713e-275	2.81086e-285	embryo	B73-biased
Zm00001d048207	24	0	24	0	24	24	9.63367e-07	9.63367e-07	embryo	B73-biased
Zm00001d048372	2703	3	2191	0	2706	2191	0	0	embryo	B73-biased
Zm00001d048421	46	4	39	3	50	42	2.85551e-09	2.7774e-08	embryo	B73-biased
Zm00001d048502	25	0	44	0	25	44	5.73309e-07	3.28379e-11	embryo	B73-biased
Zm00001d048643	6626	280	3867	289	6906	4156	0	0	embryo	B73-biased
Zm00001d048649	45	1	105	6	46	111	8.73044e-11	5.63208e-21	embryo	B73-biased
Zm00001d048786	295	0	237	0	295	237	4.04704e-66	1.77362e-53	embryo	B73-biased
Zm00001d049256	91	7	126	6	98	132	2.15199e-17	1.55012e-25	embryo	B73-biased
Zm00001d049399	118	0	61	1	118	62	1.7339e-27	2.53663e-14	embryo	B73-biased
Zm00001d049823	974	39	904	17	1013	921	1.08163e-189	8.63958e-188	embryo	B73-biased
Zm00001d051281	146	10	148	1	156	149	1.3047e-27	2.11883e-33	embryo	B73-biased
Zm00001d051855	35	1	21	0	36	21	1.45604e-08	4.59288e-06	embryo	B73-biased
Zm00001d051908	63	3	57	0	66	57	1.51895e-13	4.35816e-14	embryo	B73-biased
Zm00001d052194	72	0	37	0	72	37	2.152e-17	1.1813e-09	embryo	B73-biased
Zm00001d052703	360	0	298	0	360	298	2.81571e-80	8.9849e-67	embryo	B73-biased
Zm00001d052855	5726	381	5314	446	6107	5760	0	0	embryo	B73-biased
Zm00001d052878	488	0	366	0	488	366	3.88146e-108	1.39039e-81	embryo	B73-biased
Zm00001d052880	134	0	113	0	134	113	5.4636e-31	2.15777e-26	embryo	B73-biased	cluster8
Zm00001d052881	216	0	144	0	216	144	6.74413e-49	3.553e-33	embryo	B73-biased	cluster8
Zm00001d052882	183	0	104	1	183	105	1.07259e-41	9.02321e-24	embryo	B73-biased	cluster8
Zm00001d053283	176	0	203	0	176	203	3.6211e-40	4.62586e-46	embryo	B73-biased
Zm00001d053295	629	32	1021	25	661	1046	2.81967e-119	2.96968e-208	embryo	B73-biased
Zm00001d053446	245	16	121	9	261	130	1.31322e-45	8.95919e-23	embryo	B73-biased
Zm00001d053630	758	50	726	42	808	768	6.19342e-137	1.68063e-134	embryo	B73-biased
Zm00001d053991	46	2	42	0	48	42	2.14126e-10	9.12744e-11	embryo	B73-biased
Zm00001d054095	169	6	176	6	175	182	6.92701e-35	2.07857e-36	embryo	B73-biased
Zm00001d054110	102	0	58	0	102	58	5.55223e-24	2.6212e-14	embryo	B73-biased
Zm00001d054112	194	0	134	1	194	135	4.25861e-44	2.4394e-30	embryo	B73-biased
zma-mir164b	23	0	23	1	23	24	1.62003e-06	7.09797e-06	embryo	B73-biased
Zm00001d000982	0	568	16	973	568	989	1.52889e-125	2.14849e-203	embryo	Mo17-biased
Zm00001d001043	0	56	0	26	56	26	7.24718e-14	3.41421e-07	embryo	Mo17-biased
Zm00001d001063	4	452	0	172	456	172	1.00903e-97	2.70623e-39	embryo	Mo17-biased
Zm00001d001623	0	102	0	68	102	68	5.55223e-24	1.63497e-16	embryo	Mo17-biased
Zm00001d001813	52	489	45	443	541	488	9.45078e-79	1.44312e-72	embryo	Mo17-biased
Zm00001d002072	20	189	11	208	209	219	1.43431e-31	1.97065e-40	embryo	Mo17-biased
Zm00001d002178	0	33	0	47	33	47	9.21598e-09	7.09874e-12	embryo	Mo17-biased
Zm00001d002181	0	140	0	156	140	156	2.66206e-32	8.46588e-36	embryo	Mo17-biased
Zm00001d002279	0	701	0	769	701	769	1.81239e-154	2.96613e-169	embryo	Mo17-biased
Zm00001d002319	4	1224	11	1532	1228	1543	1.46573e-265	0	embryo	Mo17-biased
Zm00001d002408	0	273	0	242	273	242	2.5182e-61	1.44088e-54	embryo	Mo17-biased
Zm00001d004525	13	294	4	155	307	159	6.98939e-58	4.79985e-33	embryo	Mo17-biased
Zm00001d004534	2	211	10	155	213	165	1.63079e-46	1.50021e-29	embryo	Mo17-biased
Zm00001d005190	10	548	2	336	558	338	8.04848e-115	9.38602e-74	embryo	Mo17-biased
Zm00001d005454	0	105	0	51	105	51	1.22137e-24	9.23669e-13	embryo	Mo17-biased
Zm00001d005701	0	114	0	73	114	73	1.3031e-26	1.29651e-17	embryo	Mo17-biased
Zm00001d005946	0	279	0	192	279	192	1.24028e-62	1.16356e-43	embryo	Mo17-biased
Zm00001d005948	2	169	2	183	171	185	2.38663e-37	2.09696e-40	embryo	Mo17-biased
Zm00001d006525	0	45	0	42	45	42	1.97036e-11	9.12744e-11	embryo	Mo17-biased
Zm00001d006624	2	42	0	40	44	40	1.63731e-09	2.53965e-10	embryo	Mo17-biased
Zm00001d006632	0	124	0	101	124	101	8.42444e-29	9.19844e-24	embryo	Mo17-biased
Zm00001d006649	0	28	0	42	28	42	1.21317e-07	9.12744e-11	embryo	Mo17-biased
Zm00001d006727	0	240	0	271	240	271	3.93287e-54	6.8702e-61	embryo	Mo17-biased
Zm00001d006776	3	36	4	53	39	57	1.26236e-07	8.57183e-11	embryo	Mo17-biased
Zm00001d006778	162	1750	108	2229	1912	2337	8.81443e-289	0	embryo	Mo17-biased
Zm00001d006916	0	1002	1	1041	1002	1042	6.59998e-220	9.8573e-228	embryo	Mo17-biased
Zm00001d006917	1	6632	2	4109	6633	4111	0	0	embryo	Mo17-biased
Zm00001d006918	0	761	0	758	761	758	1.62792e-167	7.31021e-167	embryo	Mo17-biased
Zm00001d006923	0	320	0	224	320	224	1.44846e-71	1.21317e-50	embryo	Mo17-biased	cluster9
Zm00001d006924	3	21761	0	20058	21764	20058	0	0	embryo	Mo17-biased	cluster9
Zm00001d006928	1	5512	0	5949	5513	5949	0	0	embryo	Mo17-biased	cluster9
Zm00001d006929	129	7486	153	6317	7615	6470	0	0	embryo	Mo17-biased	cluster9
Zm00001d006938	31	380	18	191	411	209	2.05302e-66	5.31246e-33	embryo	Mo17-biased
Zm00001d006944	4	97	0	39	101	39	2.16559e-20	4.2381e-10	embryo	Mo17-biased
Zm00001d006947	4	76	2	86	80	88	8.28998e-16	3.41498e-19	embryo	Mo17-biased
Zm00001d006951	0	411	0	728	411	728	2.22053e-91	2.43833e-160	embryo	Mo17-biased
Zm00001d007011	1	6542	1	8580	6543	8581	0	0	embryo	Mo17-biased
Zm00001d007027	2	27	1	38	29	39	3.44416e-06	3.12792e-09	embryo	Mo17-biased
Zm00001d007031	1	1448	0	2074	1449	2074	3.49419721590844e-316	0	embryo	Mo17-biased
Zm00001d007035	17	155	10	145	172	155	6.81155e-26	2.14212e-27	embryo	Mo17-biased
Zm00001d007065	205	3318	158	2699	3523	2857	0	0	embryo	Mo17-biased
Zm00001d007067	8	1888	20	2274	1896	2294	0	0	embryo	Mo17-biased
Zm00001d007084	0	173	0	138	173	138	1.63672e-39	7.28775e-32	embryo	Mo17-biased
Zm00001d007089	0	2251	0	1219	2251	1219	0	4.53002e-267	embryo	Mo17-biased	cluster10
Zm00001d007090	0	1711	1	1358	1711	1359	0	1.26039e-296	embryo	Mo17-biased	cluster10
Zm00001d007091	0	63	0	27	63	27	2.06709e-15	2.03458e-07	embryo	Mo17-biased	cluster10
Zm00001d007092	34	5019	48	2968	5053	3016	0	0	embryo	Mo17-biased	cluster10
Zm00001d007094	0	1196	1	1208	1196	1209	4.51457e-262	4.98823e-264	embryo	Mo17-biased
Zm00001d007095	0	266	0	316	266	316	8.44734e-60	1.07698e-70	embryo	Mo17-biased
Zm00001d007096	4	30916	3	24771	30920	24774	0	0	embryo	Mo17-biased
Zm00001d007097	0	66	0	102	66	102	4.50928e-16	5.55223e-24	embryo	Mo17-biased
Zm00001d007102	86	817	58	693	903	751	1.03675e-130	8.83167e-119	embryo	Mo17-biased
Zm00001d007106	0	50	0	51	50	51	1.53748e-12	9.23669e-13	embryo	Mo17-biased
Zm00001d007107	5	194	4	180	199	184	6.22367e-41	1.69837e-38	embryo	Mo17-biased
Zm00001d007245	0	1336	1	1925	1336	1926	1.69825e-292	0	embryo	Mo17-biased
Zm00001d007331	0	39	0	43	39	43	4.2381e-10	5.47404e-11	embryo	Mo17-biased
Zm00001d007417	6	366	6	267	372	273	9.51434e-78	3.292e-56	embryo	Mo17-biased	cluster11
Zm00001d007418	1	266	0	287	267	287	3.77869e-59	2.23998e-64	embryo	Mo17-biased	cluster11
Zm00001d007437	26	617	17	691	643	708	3.78561e-120	1.47517e-141	embryo	Mo17-biased
Zm00001d007457	17	343	16	186	360	202	3.64032e-66	5.6765e-33	embryo	Mo17-biased
Zm00001d007498	0	43	0	21	43	21	5.47404e-11	4.59288e-06	embryo	Mo17-biased
Zm00001d007499	0	53	0	63	53	63	3.33552e-13	2.06709e-15	embryo	Mo17-biased
Zm00001d007602	4	38	4	49	42	53	1.55173e-07	6.36064e-10	embryo	Mo17-biased
Zm00001d007862	904	25495	541	15551	26399	16092	0	0	embryo	Mo17-biased
Zm00001d008167	0	1486	0	1569	1486	1569	0	0	embryo	Mo17-biased
Zm00001d008382	0	33	1	19	33	20	9.21598e-09	5.69946e-05	embryo	Mo17-biased
Zm00001d008598	15	243	9	127	258	136	9.88656e-46	4.57765e-24	embryo	Mo17-biased
Zm00001d008642	27	331	7	739	358	746	4.35327e-58	3.19469e-158	embryo	Mo17-biased
Zm00001d008721	0	27	0	43	27	43	2.03458e-07	5.47404e-11	embryo	Mo17-biased
Zm00001d008961	6	153	16	167	159	183	2.09241e-31	6.23988e-29	embryo	Mo17-biased
Zm00001d009326	15	604	4	554	619	558	6.69687e-124	6.53719e-120	embryo	Mo17-biased
Zm00001d009329	0	33	2	43	33	45	9.21598e-09	9.84409e-10	embryo	Mo17-biased
Zm00001d009737	1	24	0	25	25	25	4.22495e-06	5.73309e-07	embryo	Mo17-biased
Zm00001d009902	101	1330	6	1798	1431	1804	1.54091e-231	0	embryo	Mo17-biased
Zm00001d010093	0	201	2	155	201	157	1.26362e-45	2.72439e-34	embryo	Mo17-biased
Zm00001d010154	0	59	0	123	59	123	1.57674e-14	1.3945e-28	embryo	Mo17-biased
Zm00001d010244	0	163	0	180	163	180	2.50164e-37	4.84646e-41	embryo	Mo17-biased
Zm00001d010371	157	2420	1	3462	2577	3463	0	0	embryo	Mo17-biased
Zm00001d010404	3	32	0	45	35	45	9.49174e-07	1.97036e-11	embryo	Mo17-biased
Zm00001d010708	0	554	0	236	554	236	1.69761e-122	2.93034e-53	embryo	Mo17-biased	cluster12
Zm00001d010709	0	71	0	69	71	69	3.57229e-17	9.84644e-17	embryo	Mo17-biased	cluster12
Zm00001d010737	0	31	0	21	31	21	2.58031e-08	4.59288e-06	embryo	Mo17-biased
Zm00001d012064	0	2032	13	2116	2032	2129	0	0	embryo	Mo17-biased
Zm00001d012070	3	1018	10	765	1021	775	1.95137e-221	5.65928e-162	embryo	Mo17-biased
Zm00001d012775	1	41	0	57	42	57	6.7375e-10	4.35816e-14	embryo	Mo17-biased
Zm00001d013111	14	5856	3	8194	5870	8197	0	0	embryo	Mo17-biased
Zm00001d013135	1	26	1	22	27	23	1.49989e-06	1.19334e-05	embryo	Mo17-biased
Zm00001d013294	44	2769	3	2676	2813	2679	0	0	embryo	Mo17-biased
Zm00001d013723	49	799	49	805	848	854	2.82574e-146	1.45748e-147	embryo	Mo17-biased
Zm00001d013844	23	207	4	211	230	215	7.09599e-34	2.97235e-45	embryo	Mo17-biased
Zm00001d014768	1	196	1	125	197	126	6.96778e-44	2.27176e-28	embryo	Mo17-biased
Zm00001d015482	0	28	0	33	28	33	1.21317e-07	9.21598e-09	embryo	Mo17-biased
Zm00001d015722	0	120	0	143	120	143	6.32613e-28	5.87808e-33	embryo	Mo17-biased
Zm00001d016118	0	270	0	328	270	328	1.13479e-60	2.62059e-73	embryo	Mo17-biased
Zm00001d016159	107	2489	77	3511	2596	3588	0	0	embryo	Mo17-biased
Zm00001d016193	7	596	2	401	603	403	3.89934e-127	6.61835e-88	embryo	Mo17-biased
Zm00001d017069	7	138	3	87	145	90	1.45215e-27	8.41529e-19	embryo	Mo17-biased
Zm00001d017336	25	649	15	719	674	734	1.18136e-127	7.29594e-149	embryo	Mo17-biased
Zm00001d017791	39	991	8	789	1030	797	2.29034e-193	1.87098e-168	embryo	Mo17-biased
Zm00001d017807	18	582	12	888	600	900	2.60702e-117	1.93923e-187	embryo	Mo17-biased	cluster13
Zm00001d017808	6	3385	1	2485	3391	2486	0	0	embryo	Mo17-biased	cluster13
Zm00001d017809	728	8069	495	6658	8797	7153	0	0	embryo	Mo17-biased	cluster13
Zm00001d017818	0	126	0	129	126	129	3.07486e-29	6.78191e-30	embryo	Mo17-biased
Zm00001d017831	8	362	5	424	370	429	1.22959e-75	5.38351e-91	embryo	Mo17-biased
Zm00001d017836	268	2470	291	2745	2738	3036	0	0	embryo	Mo17-biased
Zm00001d017837	0	42	0	36	42	36	9.12744e-11	1.9732e-09	embryo	Mo17-biased
Zm00001d018161	1	31	0	23	32	23	1.13728e-07	1.62003e-06	embryo	Mo17-biased
Zm00001d018177	3	508	0	804	511	804	1.51435e-110	7.28444e-177	embryo	Mo17-biased
Zm00001d018218	0	81	0	52	81	52	2.2572e-19	5.55012e-13	embryo	Mo17-biased
Zm00001d018229	0	222	0	409	222	409	3.31242e-50	6.0507e-91	embryo	Mo17-biased
Zm00001d018230	0	2277	0	3296	2277	3296	0	0	embryo	Mo17-biased
Zm00001d018307	0	149	0	197	149	197	2.86777e-34	9.43035e-45	embryo	Mo17-biased
Zm00001d018830	3	743	2	596	746	598	1.18015e-161	2.47226e-130	embryo	Mo17-biased
Zm00001d018913	0	114	0	106	114	106	1.3031e-26	7.37359e-25	embryo	Mo17-biased
Zm00001d019422	0	56	0	91	56	91	7.24718e-14	1.43674e-21	embryo	Mo17-biased
Zm00001d019596	0	80	0	62	80	62	3.74414e-19	3.43461e-15	embryo	Mo17-biased
Zm00001d019818	0	46	0	20	46	20	1.18254e-11	7.7443e-06	embryo	Mo17-biased
Zm00001d019976	0	32	0	22	32	22	1.54174e-08	2.72653e-06	embryo	Mo17-biased
Zm00001d020008	8	153	3	159	161	162	3.04406e-30	1.55021e-34	embryo	Mo17-biased
Zm00001d020128	21	606	18	496	627	514	1.02508e-120	1.12313e-98	embryo	Mo17-biased
Zm00001d020378	3	64	0	85	67	85	9.17025e-14	2.98368e-20	embryo	Mo17-biased
Zm00001d020563	0	103	4	127	103	131	3.35152e-24	6.15137e-27	embryo	Mo17-biased
Zm00001d020951	5	83	3	92	88	95	9.18862e-17	6.77402e-20	embryo	Mo17-biased
Zm00001d021001	8	506	2	428	514	430	6.11195e-107	8.79084e-94	embryo	Mo17-biased
Zm00001d021176	0	62	0	44	62	44	3.43461e-15	3.28379e-11	embryo	Mo17-biased
Zm00001d021259	0	45	0	34	45	34	1.97036e-11	5.51126e-09	embryo	Mo17-biased
Zm00001d021292	0	152	0	83	152	83	6.33622e-35	8.20542e-20	embryo	Mo17-biased
Zm00001d021419	0	74	0	68	74	68	7.81178e-18	1.63497e-16	embryo	Mo17-biased
Zm00001d021542	0	47	0	62	47	62	7.09874e-12	3.43461e-15	embryo	Mo17-biased
Zm00001d021993	79	1057	97	1006	1136	1103	4.03789e-185	6.2291e-165	embryo	Mo17-biased
Zm00001d022229	0	272	0	133	272	133	4.15938e-61	9.04127e-31	embryo	Mo17-biased
Zm00001d022347	1	161	0	254	162	254	3.05668e-36	3.48686e-57	embryo	Mo17-biased
Zm00001d022360	0	542	6	579	542	585	6.92377e-120	4.50343e-124	embryo	Mo17-biased
Zm00001d022750	0	43	0	33	43	33	5.47404e-11	9.21598e-09	embryo	Mo17-biased
Zm00001d023071	0	413	0	495	413	495	8.14917e-92	1.16382e-109	embryo	Mo17-biased
Zm00001d023090	0	56	4	139	56	143	7.24718e-14	1.48269e-29	embryo	Mo17-biased
Zm00001d023339	1	24	2	41	25	43	4.22495e-06	2.72364e-09	embryo	Mo17-biased
Zm00001d023375	0	46	1	57	46	58	1.18254e-11	1.93576e-13	embryo	Mo17-biased
Zm00001d023469	8	84	0	64	92	64	2.3083e-15	1.2442e-15	embryo	Mo17-biased
Zm00001d023531	30	307	14	218	337	232	1.90883e-51	6.62135e-41	embryo	Mo17-biased
Zm00001d023900	0	914	0	994	914	994	8.88013e-201	3.61791e-218	embryo	Mo17-biased
Zm00001d024514	0	61	0	38	61	38	5.70754e-15	7.07454e-10	embryo	Mo17-biased
Zm00001d024652	30	346	0	340	376	340	1.04584e-59	6.3808e-76	embryo	Mo17-biased
Zm00001d024699	5	427	5	344	432	349	1.19784e-91	1.37463e-73	embryo	Mo17-biased
Zm00001d024771	1	25	3	40	26	43	2.51654e-06	1.67651e-08	embryo	Mo17-biased
Zm00001d024832	301	6673	177	5792	6974	5969	0	0	embryo	Mo17-biased
Zm00001d024838	0	66	0	76	66	76	4.50928e-16	2.83668e-18	embryo	Mo17-biased
Zm00001d024977	0	97	0	64	97	64	6.9328e-23	1.2442e-15	embryo	Mo17-biased	cluster14
Zm00001d024978	0	633	0	567	633	567	1.11264e-139	2.52293e-125	embryo	Mo17-biased	cluster14
Zm00001d025255	4	70	0	45	74	45	1.68882e-14	1.97036e-11	embryo	Mo17-biased
Zm00001d025392	0	102	0	91	102	91	5.55223e-24	1.43674e-21	embryo	Mo17-biased
Zm00001d025458	0	53	0	41	53	41	3.33552e-13	1.52231e-10	embryo	Mo17-biased
Zm00001d025480	0	25	0	26	25	26	5.73309e-07	3.41421e-07	embryo	Mo17-biased
Zm00001d025482	0	294	0	304	294	304	6.6837e-66	4.42924e-68	embryo	Mo17-biased
Zm00001d025591	8	1218	3	994	1226	997	1.10635e-261	3.21296e-216	embryo	Mo17-biased
Zm00001d025633	2	636	4	480	638	484	4.93596e-139	8.16986e-104	embryo	Mo17-biased
Zm00001d026126	3	32	0	35	35	35	9.49174e-07	3.29709e-09	embryo	Mo17-biased
Zm00001d026375	0	35	0	29	35	29	3.29709e-09	7.2379e-08	embryo	Mo17-biased
Zm00001d026398	3	34	0	25	37	25	3.46233e-07	5.73309e-07	embryo	Mo17-biased
Zm00001d027224	0	55	0	26	55	26	1.20531e-13	3.41421e-07	embryo	Mo17-biased
Zm00001d027233	0	194	0	116	194	116	4.25861e-44	4.75301e-27	embryo	Mo17-biased
Zm00001d027470	1	114	0	146	115	146	5.81422e-26	1.29821e-33	embryo	Mo17-biased
Zm00001d027489	5	199	9	195	204	204	5.07104e-42	9.10132e-39	embryo	Mo17-biased
Zm00001d027738	0	370	0	284	370	284	1.87154e-82	1.00914e-63	embryo	Mo17-biased
Zm00001d027788	0	64	5	50	64	55	1.2442e-15	1.29676e-09	embryo	Mo17-biased
Zm00001d027955	10	140	5	342	150	347	2.5528e-26	3.74486e-73	embryo	Mo17-biased
Zm00001d028035	15	1131	0	944	1146	944	2.46057e-238	2.67303e-207	embryo	Mo17-biased
Zm00001d028525	7	316	3	319	323	322	2.98488e-66	2.06478e-69	embryo	Mo17-biased
Zm00001d028599	0	55	0	25	55	25	1.20531e-13	5.73309e-07	embryo	Mo17-biased
Zm00001d028756	0	27	0	47	27	47	2.03458e-07	7.09874e-12	embryo	Mo17-biased
Zm00001d029488	42	1224	45	698	1266	743	5.52355e-242	7.95407e-127	embryo	Mo17-biased
Zm00001d029511	2	100	2	99	102	101	2.91487e-22	4.82722e-22	embryo	Mo17-biased
Zm00001d029564	15	135	7	124	150	131	1.14884e-22	1.57498e-24	embryo	Mo17-biased
Zm00001d029667	2	80	14	281	82	295	7.07656e-18	1.71111e-54	embryo	Mo17-biased
Zm00001d029755	0	861	0	1328	861	1328	2.95233e-189	9.3e-291	embryo	Mo17-biased
Zm00001d029829	0	79	0	165	79	165	6.21106e-19	9.14775e-38	embryo	Mo17-biased
Zm00001d030232	0	342	0	385	342	385	2.34053e-76	1.01486e-85	embryo	Mo17-biased
Zm00001d030234	0	484	0	593	484	593	2.87981e-107	5.57666e-131	embryo	Mo17-biased
Zm00001d030562	12	200	6	180	212	186	3.85704e-38	2.80257e-37	embryo	Mo17-biased
Zm00001d030713	47	2372	29	2368	2419	2397	0	0	embryo	Mo17-biased
Zm00001d030791	6	91	3	60	97	63	6.11156e-18	6.90396e-13	embryo	Mo17-biased
Zm00001d030908	4	51	8	81	55	89	2.33557e-10	1.01006e-14	embryo	Mo17-biased
Zm00001d031037	0	32	0	124	32	124	1.54174e-08	8.42444e-29	embryo	Mo17-biased
Zm00001d031349	0	27	0	39	27	39	2.03458e-07	4.2381e-10	embryo	Mo17-biased
Zm00001d031798	0	56	0	68	56	68	7.24718e-14	1.63497e-16	embryo	Mo17-biased
Zm00001d031880	0	28	0	38	28	38	1.21317e-07	7.07454e-10	embryo	Mo17-biased
Zm00001d031900	0	28	0	31	28	31	1.21317e-07	2.58031e-08	embryo	Mo17-biased
Zm00001d032325	0	107	0	116	107	116	4.45174e-25	4.75301e-27	embryo	Mo17-biased
Zm00001d032469	15	178	5	261	193	266	8.63472e-32	1.60156e-55	embryo	Mo17-biased
Zm00001d032730	15	525	0	447	540	447	9.27013e-107	3.24345e-99	embryo	Mo17-biased
Zm00001d032823	2	123	0	145	125	145	2.69129e-27	2.14766e-33	embryo	Mo17-biased
Zm00001d032925	23	1114	5	880	1137	885	1.17112e-229	3.7671e-190	embryo	Mo17-biased
Zm00001d033260	4	36	2	57	40	59	4.20042e-07	8.04485e-13	embryo	Mo17-biased
Zm00001d033400	0	105	0	98	105	98	1.22137e-24	4.18387e-23	embryo	Mo17-biased
Zm00001d033616	2	69	1	32	71	33	1.84362e-15	6.79891e-08	embryo	Mo17-biased
Zm00001d033867	0	402	0	333	402	333	2.021e-89	2.13499e-74	embryo	Mo17-biased
Zm00001d034031	0	40	1	83	40	84	2.53965e-10	3.65498e-19	embryo	Mo17-biased
Zm00001d034413	2102	31571	1860	29321	33673	31181	0	0	embryo	Mo17-biased
Zm00001d034499	7	359	0	392	366	392	1.32989e-75	3.03726e-87	embryo	Mo17-biased
Zm00001d034615	5	181	2	93	186	95	4.22114e-38	9.96634e-21	embryo	Mo17-biased
Zm00001d034628	0	5926	0	6413	5926	6413	0	0	embryo	Mo17-biased
Zm00001d034630	2	1596	0	1889	1598	1889	0	0	embryo	Mo17-biased
Zm00001d034633	28	420	38	417	448	455	1.41754e-76	1.25532e-70	embryo	Mo17-biased
Zm00001d034640	2	6190	0	5904	6192	5904	0	0	embryo	Mo17-biased
Zm00001d034801	4	219	14	303	223	317	5.3677e-47	3.00239e-59	embryo	Mo17-biased
Zm00001d034875	0	132	0	111	132	111	1.49621e-30	5.91713e-26	embryo	Mo17-biased
Zm00001d034964	2	1178	4	531	1180	535	7.37221e-257	6.57784e-115	embryo	Mo17-biased	cluster15
Zm00001d034965	0	795	0	687	795	687	6.59416e-175	2.00762e-151	embryo	Mo17-biased	cluster15
Zm00001d035014	0	536	0	391	536	391	1.39841e-118	5.01396e-87	embryo	Mo17-biased	cluster16
Zm00001d035015	0	89	0	62	89	62	3.94817e-21	3.43461e-15	embryo	Mo17-biased	cluster16
Zm00001d035029	0	4408	2	4463	4408	4465	0	0	embryo	Mo17-biased	cluster17
Zm00001d035030	1	3817	1	3775	3818	3776	0	0	embryo	Mo17-biased	cluster17
Zm00001d035031	3	7720	2	6038	7723	6040	0	0	embryo	Mo17-biased	cluster17
Zm00001d035032	2	6864	0	6943	6866	6943	0	0	embryo	Mo17-biased	cluster17
Zm00001d035034	41	1846	39	2500	1887	2539	0	0	embryo	Mo17-biased
Zm00001d035051	158	2222	174	2133	2380	2307	0	0	embryo	Mo17-biased
Zm00001d035054	0	2044	3	2476	2044	2479	0	0	embryo	Mo17-biased
Zm00001d035081	0	36	0	27	36	27	1.9732e-09	2.03458e-07	embryo	Mo17-biased	cluster18
Zm00001d035082	0	459	0	364	459	364	7.93439e-102	3.78977e-81	embryo	Mo17-biased	cluster18
Zm00001d035097	80	1019	92	950	1099	1042	1.71131e-176	1.15912e-155	embryo	Mo17-biased	cluster19
Zm00001d035098	0	228	0	272	228	272	1.6275e-51	4.15938e-61	embryo	Mo17-biased	cluster19
Zm00001d035113	28	2213	9	1469	2241	1478	0	1.40671019886178e-315	embryo	Mo17-biased
Zm00001d035119	4	133	0	88	137	88	3.01962e-28	6.54551e-21	embryo	Mo17-biased
Zm00001d035136	0	186	0	123	186	123	2.37409e-42	1.3945e-28	embryo	Mo17-biased
Zm00001d035140	0	4307	1	4487	4307	4488	0	0	embryo	Mo17-biased
Zm00001d035161	84	1308	206	2463	1392	2669	4.73418e-236	0	embryo	Mo17-biased
Zm00001d035169	178	1921	241	2206	2099	2447	1.06401152398742e-316	0	embryo	Mo17-biased	cluster20
Zm00001d035170	1	2950	0	3042	2951	3042	0	0	embryo	Mo17-biased	cluster20
Zm00001d035172	0	403	4	243	403	247	1.22429e-89	3.16781e-52	embryo	Mo17-biased
Zm00001d035187	0	675	0	687	675	687	8.17079e-149	2.00762e-151	embryo	Mo17-biased
Zm00001d035191	0	146	0	244	146	244	1.29821e-33	5.27911e-55	embryo	Mo17-biased
Zm00001d035254	0	176	0	137	176	137	3.6211e-40	1.20586e-31	embryo	Mo17-biased
Zm00001d035321	1	1181	0	1579	1182	1579	3.67975e-258	0	embryo	Mo17-biased
Zm00001d035333	0	282	0	230	282	230	2.75278e-63	5.96138e-52	embryo	Mo17-biased
Zm00001d035336	1	924	3	1311	925	1314	2.6656e-202	4.09868e-285	embryo	Mo17-biased	cluster21
Zm00001d035337	1	6927	2	5885	6928	5887	0	0	embryo	Mo17-biased	cluster21
Zm00001d035439	30	417	24	221	447	245	7.62281e-75	2.52552e-36	embryo	Mo17-biased
Zm00001d035445	0	39	0	39	39	39	4.2381e-10	4.2381e-10	embryo	Mo17-biased
Zm00001d035962	1	43	0	75	44	75	2.42417e-10	4.70719e-18	embryo	Mo17-biased
Zm00001d035984	0	786	0	558	786	558	5.96968e-173	2.28924e-123	embryo	Mo17-biased
Zm00001d036331	8	581	12	500	589	512	3.03864e-123	3.68655e-103	embryo	Mo17-biased
Zm00001d036866	3	860	5	915	863	920	4.31618e-187	9.29385e-198	embryo	Mo17-biased
Zm00001d037562	0	56	0	32	56	32	7.24718e-14	1.54174e-08	embryo	Mo17-biased
Zm00001d037722	0	490	13	372	490	385	1.42501e-108	8.85083e-75	embryo	Mo17-biased
Zm00001d038439	0	262	1	232	262	233	6.2889e-59	9.76536e-52	embryo	Mo17-biased
Zm00001d038992	2	176	0	175	178	175	7.07194e-39	5.98702e-40	embryo	Mo17-biased
Zm00001d039049	259	3119	533	4808	3378	5341	0	0	embryo	Mo17-biased
Zm00001d039310	2	207	3	273	209	276	1.21594e-45	2.15879e-59	embryo	Mo17-biased
Zm00001d039564	447	4461	228	3484	4908	3712	0	0	embryo	Mo17-biased
Zm00001d039803	22	276	28	324	298	352	5.25515e-49	4.49027e-56	embryo	Mo17-biased
Zm00001d039920	0	135	0	130	135	130	3.30172e-31	4.09782e-30	embryo	Mo17-biased
Zm00001d040090	0	90	0	39	90	39	2.38162e-21	4.2381e-10	embryo	Mo17-biased
Zm00001d040358	0	877	0	819	877	819	9.81342e-193	3.99193e-180	embryo	Mo17-biased
Zm00001d040420	0	75	0	73	75	73	4.70719e-18	1.29651e-17	embryo	Mo17-biased
Zm00001d040534	0	95	0	70	95	70	1.90387e-22	5.93051e-17	embryo	Mo17-biased
Zm00001d040569	0	1038	1	773	1038	774	9.87625e-228	1.79324e-169	embryo	Mo17-biased
Zm00001d040673	9	135	8	98	144	106	8.63808e-26	2.29889e-18	embryo	Mo17-biased
Zm00001d040722	0	79	0	58	79	58	6.21106e-19	2.6212e-14	embryo	Mo17-biased
Zm00001d041421	14	294	6	178	308	184	2.65172e-57	7.63245e-37	embryo	Mo17-biased
Zm00001d041678	17	240	1	369	257	370	5.4805e-44	1.38287e-81	embryo	Mo17-biased
Zm00001d041715	11	238	5	134	249	139	6.37784e-47	7.28726e-28	embryo	Mo17-biased
Zm00001d041746	0	1045	0	1166	1045	1166	2.97238e-229	1.49465e-255	embryo	Mo17-biased
Zm00001d042154	1	733	2	753	734	755	8.93345e-161	1.78282e-164	embryo	Mo17-biased
Zm00001d042485	17	1846	6	2480	1863	2486	0	0	embryo	Mo17-biased
Zm00001d042655	0	28	1	52	28	53	1.21317e-07	2.46303e-12	embryo	Mo17-biased
Zm00001d042906	1	56	0	81	57	81	3.21845e-13	2.2572e-19	embryo	Mo17-biased
Zm00001d043274	165	1670	141	1423	1835	1564	2.09428e-270	1.59343e-230	embryo	Mo17-biased
Zm00001d043341	1	2029	0	1772	2030	1772	0	0	embryo	Mo17-biased
Zm00001d043393	8	1361	2	928	1369	930	9.37685e-293	1.60551e-202	embryo	Mo17-biased
Zm00001d043471	0	54	0	45	54	45	2.00492e-13	1.97036e-11	embryo	Mo17-biased
Zm00001d043614	3	147	2	78	150	80	6.45812e-32	1.94458e-17	embryo	Mo17-biased
Zm00001d043673	0	370	0	368	370	368	1.87154e-82	5.1011e-82	embryo	Mo17-biased
Zm00001d043924	30	635	17	510	665	527	1.02337e-121	2.64338e-102	embryo	Mo17-biased
Zm00001d043980	0	41	0	35	41	35	1.52231e-10	3.29709e-09	embryo	Mo17-biased
Zm00001d044169	0	649	0	457	649	457	3.68635e-143	2.16148e-101	embryo	Mo17-biased
Zm00001d044228	5	562	0	750	567	750	5.17907e-121	4.01242e-165	embryo	Mo17-biased
Zm00001d044376	0	40	0	236	40	236	2.53965e-10	2.93034e-53	embryo	Mo17-biased
Zm00001d045063	0	32	0	20	32	20	1.54174e-08	7.7443e-06	embryo	Mo17-biased
Zm00001d045462	12	814	5	1943	826	1948	2.3106e-171	0	embryo	Mo17-biased
Zm00001d045574	57	1173	32	1305	1230	1337	3.33367e-222	1.45735e-265	embryo	Mo17-biased
Zm00001d045581	49	810	21	806	859	827	1.23166e-148	4.58848e-164	embryo	Mo17-biased
Zm00001d045660	1	20	0	33	21	33	3.3813e-05	9.21598e-09	embryo	Mo17-biased
Zm00001d045733	0	79	0	80	79	80	6.21106e-19	3.74414e-19	embryo	Mo17-biased
Zm00001d046272	0	83	0	58	83	58	8.20542e-20	2.6212e-14	embryo	Mo17-biased
Zm00001d046706	3	243	1	170	246	171	7.43247e-53	3.30617e-38	embryo	Mo17-biased
Zm00001d046853	0	48	0	23	48	23	4.26224e-12	1.62003e-06	embryo	Mo17-biased
Zm00001d047407	30	3064	23	2507	3094	2530	0	0	embryo	Mo17-biased
Zm00001d047622	0	25	0	42	25	42	5.73309e-07	9.12744e-11	embryo	Mo17-biased
Zm00001d047688	0	416	0	294	416	294	1.81179e-92	6.6837e-66	embryo	Mo17-biased
Zm00001d047967	25	660	0	612	685	612	4.92761e-130	4.10914e-135	embryo	Mo17-biased
Zm00001d048191	1	33	0	20	34	20	4.06618e-08	7.7443e-06	embryo	Mo17-biased
Zm00001d048212	0	38	0	25	38	25	7.07454e-10	5.73309e-07	embryo	Mo17-biased
Zm00001d048783	9	146	1	57	155	58	3.65127e-28	1.93576e-13	embryo	Mo17-biased	cluster22
Zm00001d048784	9	298	14	263	307	277	4.04538e-61	1.32108e-50	embryo	Mo17-biased	cluster22
Zm00001d048994	49	512	35	501	561	536	4.30065e-85	4.18458e-90	embryo	Mo17-biased
Zm00001d049176	0	54	0	47	54	47	2.00492e-13	7.09874e-12	embryo	Mo17-biased
Zm00001d049413	0	398	0	440	398	440	1.50078e-88	1.08256e-97	embryo	Mo17-biased
Zm00001d050700	0	34	0	46	34	46	5.51126e-09	1.18254e-11	embryo	Mo17-biased
Zm00001d050754	0	209	0	173	209	173	2.2701e-47	1.63672e-39	embryo	Mo17-biased
Zm00001d050775	0	415	0	428	415	428	2.99072e-92	4.42787e-95	embryo	Mo17-biased
Zm00001d050877	0	224	0	264	224	264	1.21317e-50	2.30484e-59	embryo	Mo17-biased
Zm00001d051161	5	51	7	77	56	84	7.89584e-10	2.21265e-14	embryo	Mo17-biased
Zm00001d051310	0	1669	1	1570	1669	1571	0	0	embryo	Mo17-biased
Zm00001d051801	0	113	4	89	113	93	2.15777e-26	1.20663e-18	embryo	Mo17-biased
Zm00001d052259	0	2544	0	1777	2544	1777	0	0	embryo	Mo17-biased
Zm00001d052266	0	145	0	194	145	194	2.14766e-33	4.25861e-44	embryo	Mo17-biased
Zm00001d052291	0	31	0	34	31	34	2.58031e-08	5.51126e-09	embryo	Mo17-biased
Zm00001d052307	53	2897	35	2188	2950	2223	0	0	embryo	Mo17-biased
Zm00001d052308	194	9637	68	8671	9831	8739	0	0	embryo	Mo17-biased
Zm00001d052310	0	136	0	178	136	178	1.99532e-31	1.3247e-40	embryo	Mo17-biased
Zm00001d052312	0	472	0	419	472	419	1.17641e-104	4.02822e-93	embryo	Mo17-biased
Zm00001d052314	2	729	0	473	731	473	2.94823e-159	7.1278e-105	embryo	Mo17-biased
Zm00001d052339	2	2126	0	1800	2128	1800	0	0	embryo	Mo17-biased
Zm00001d052378	68	1332	64	1278	1400	1342	3.64727e-250	8.09524e-241	embryo	Mo17-biased
Zm00001d052380	21	928	10	534	949	544	1.57208e-190	8.86502e-112	embryo	Mo17-biased
Zm00001d052385	3	7650	4	6821	7653	6825	0	0	embryo	Mo17-biased
Zm00001d052389	46	1156	26	1441	1202	1467	6.47434e-225	9.16529e-299	embryo	Mo17-biased
Zm00001d052423	0	164	0	133	164	133	1.51275e-37	9.04127e-31	embryo	Mo17-biased
Zm00001d052434	149	2121	136	1886	2270	2022	0	0	embryo	Mo17-biased	cluster23
Zm00001d052435	13	381	10	284	394	294	9.9007e-77	1.76135e-57	embryo	Mo17-biased	cluster23
Zm00001d052436	0	34	0	43	34	43	5.51126e-09	5.47404e-11	embryo	Mo17-biased	cluster23
Zm00001d052437	41	903	42	731	944	773	3.4026e-173	1.41545e-135	embryo	Mo17-biased	cluster23
Zm00001d052439	0	171	0	150	171	150	4.47471e-39	1.73366e-34	embryo	Mo17-biased
Zm00001d052453	34	786	2	784	820	786	5.35542e-152	3.24279e-171	embryo	Mo17-biased
Zm00001d052458	0	984	0	1132	984	1132	5.39662e-216	3.66405e-248	embryo	Mo17-biased
Zm00001d052488	89	882	90	891	971	981	7.31953e-143	2.97311e-144	embryo	Mo17-biased	cluster24
Zm00001d052489	0	134	0	87	134	87	5.4636e-31	1.08522e-20	embryo	Mo17-biased	cluster24
Zm00001d052494	140	12361	169	12185	12501	12354	0	0	embryo	Mo17-biased	cluster24
Zm00001d052495	6	1834	5	1297	1840	1302	0	8.87582e-281	embryo	Mo17-biased	cluster24
Zm00001d052500	0	59	0	84	59	84	1.57674e-14	4.9478e-20	embryo	Mo17-biased	cluster25
Zm00001d052518	15	199	9	125	214	134	2.79073e-36	1.23408e-23	embryo	Mo17-biased	cluster25
Zm00001d052519	158	1701	140	2037	1859	2177	1.75457e-280	0	embryo	Mo17-biased	cluster25
Zm00001d052527	0	76	0	46	76	46	2.83668e-18	1.18254e-11	embryo	Mo17-biased
Zm00001d052540	0	84	0	59	84	59	4.9478e-20	1.57674e-14	embryo	Mo17-biased
Zm00001d052561	4	182	0	187	186	187	6.22328e-39	1.43614e-42	embryo	Mo17-biased
Zm00001d052566	427	4102	264	3632	4529	3896	0	0	embryo	Mo17-biased
Zm00001d052621	1	1244	1	1015	1245	1016	7.48661e-272	4.41634e-222	embryo	Mo17-biased	cluster26
Zm00001d052622	0	606	0	564	606	564	8.29404e-134	1.13369e-124	embryo	Mo17-biased	cluster26
Zm00001d052628	3	60	1	36	63	37	6.90396e-13	8.71752e-09	embryo	Mo17-biased
Zm00001d052630	0	303	0	305	303	305	7.31455e-68	2.68209e-68	embryo	Mo17-biased
Zm00001d052632	0	106	0	102	106	102	7.37359e-25	5.55223e-24	embryo	Mo17-biased
Zm00001d052677	1	1114	2	1322	1115	1324	1.3407e-243	3.74621e-288	embryo	Mo17-biased
Zm00001d053004	0	44	0	96	44	96	3.28379e-11	1.14885e-22	embryo	Mo17-biased
Zm00001d053184	2	29	2	27	31	29	1.23872e-06	3.44416e-06	embryo	Mo17-biased
Zm00001d053294	0	69	1	87	69	88	9.84644e-17	4.83534e-20	embryo	Mo17-biased
Zm00001d053555	0	65	0	67	65	67	7.48988e-16	2.7151e-16	embryo	Mo17-biased	cluster27
Zm00001d053556	0	363	2	659	363	661	6.25683e-81	4.91375e-144	embryo	Mo17-biased	cluster27
Zm00001d053559	0	465	0	337	465	337	3.92484e-103	2.8723e-75	embryo	Mo17-biased	cluster27
Zm00001d053560	819	8217	916	11220	9036	12136	0	0	embryo	Mo17-biased	cluster27
Zm00001d053561	46	2198	25	1626	2244	1651	0	0	embryo	Mo17-biased	cluster27
Zm00001d053706	41	517	9	504	558	513	2.65408e-90	7.00025e-106	embryo	Mo17-biased
Zm00001d053757	0	28	4	46	28	50	1.21317e-07	2.85551e-09	embryo	Mo17-biased
Zm00001d000542	127	0	287	0	127	287	1.85775e-29	2.23998e-64	endosperm	B73-biased
Zm00001d000548	153	0	145	0	153	145	3.83069e-35	2.14766e-33	endosperm	B73-biased
Zm00001d000592	115	3	28	0	118	28	6.32146e-25	1.21317e-07	endosperm	B73-biased
Zm00001d000715	146	0	24	0	146	24	1.29821e-33	9.63367e-07	endosperm	B73-biased
Zm00001d000798	113	0	45	0	113	45	2.15777e-26	1.97036e-11	endosperm	B73-biased
Zm00001d000854	30	0	21	0	30	21	4.32051e-08	4.59288e-06	endosperm	B73-biased
Zm00001d000978	5253	0	4532	0	5253	4532	0	0	endosperm	B73-biased
Zm00001d001422	40	0	57	0	40	57	2.53965e-10	4.35816e-14	endosperm	B73-biased
Zm00001d001446	792	16	851	16	808	867	4.29006e-164	6.65312e-177	endosperm	B73-biased
Zm00001d001480	92	0	37	0	92	37	8.66774e-22	1.1813e-09	endosperm	B73-biased
Zm00001d001512	20	0	24	0	20	24	7.7443e-06	9.63367e-07	endosperm	B73-biased
Zm00001d001641	32	0	59	0	32	59	1.54174e-08	1.57674e-14	endosperm	B73-biased
Zm00001d001747	332	0	261	11	332	272	3.52527e-74	6.65967e-52	endosperm	B73-biased	cluster28
Zm00001d001748	32	0	67	0	32	67	1.54174e-08	2.7151e-16	endosperm	B73-biased	cluster28
Zm00001d001811	381	0	136	0	381	136	7.5379e-85	1.99532e-31	endosperm	B73-biased
Zm00001d001857	6835	79	2387	205	6914	2592	0	0	endosperm	B73-biased
Zm00001d001960	56	0	22	2	56	24	7.24718e-14	4.45574e-05	endosperm	B73-biased
Zm00001d001996	142	1	51	6	143	57	4.34293e-32	2.5163e-09	endosperm	B73-biased
Zm00001d002131	329	1	159	0	330	159	7.10187e-73	1.87131e-36	endosperm	B73-biased
Zm00001d002290	173	0	232	17	173	249	1.63672e-39	2.84134e-42	endosperm	B73-biased
Zm00001d002312	126	0	99	0	126	99	3.07486e-29	2.52504e-23	endosperm	B73-biased
Zm00001d002346	42	0	1170	74	42	1244	9.12744e-11	5.37085e-212	endosperm	B73-biased
Zm00001d002370	90	0	42	0	90	42	2.38162e-21	9.12744e-11	endosperm	B73-biased
Zm00001d002374	21	0	51	9	21	60	4.59288e-06	5.88779e-08	endosperm	B73-biased
Zm00001d002381	189	1	221	2	190	223	2.3491e-42	1.07503e-48	endosperm	B73-biased
Zm00001d002519	40	0	68	10	40	78	2.53965e-10	5.12681e-11	endosperm	B73-biased
Zm00001d002553	581	12	684	102	593	786	9.47107e-121	1.01128e-95	endosperm	B73-biased
Zm00001d002601	5515	0	5577	4	5515	5581	0	0	endosperm	B73-biased
Zm00001d002817	241	1	79	17	242	96	1.06464e-53	2.48604e-10	endosperm	B73-biased
Zm00001d002825	46	0	153	0	46	153	1.18254e-11	3.83069e-35	endosperm	B73-biased
Zm00001d003006	463	0	472	10	463	482	1.06917e-102	2.62159e-98	endosperm	B73-biased
Zm00001d003331	24	0	44	2	24	46	9.63367e-07	5.91945e-10	endosperm	B73-biased
Zm00001d003675	39	0	71	2	39	73	4.2381e-10	6.70148e-16	endosperm	B73-biased
Zm00001d004088	288	0	117	0	288	117	1.35627e-64	2.8707e-27	endosperm	B73-biased
Zm00001d004230	56	0	104	8	56	112	7.24718e-14	1.17771e-19	endosperm	B73-biased
Zm00001d004603	56	2	80	3	58	83	1.33584e-12	2.8673e-17	endosperm	B73-biased
Zm00001d004620	523	0	472	1	523	473	9.41586e-116	5.26672e-104	endosperm	B73-biased
Zm00001d004723	26	0	36	6	26	42	3.41421e-07	3.67259e-06	endosperm	B73-biased
Zm00001d004938	29	0	54	0	29	54	7.2379e-08	2.00492e-13	endosperm	B73-biased
Zm00001d005018	55	0	43	1	55	44	1.20531e-13	2.42417e-10	endosperm	B73-biased
Zm00001d005337	20	0	148	1	20	149	7.7443e-06	2.11883e-33	endosperm	B73-biased
Zm00001d005437	41	0	54	2	41	56	1.52231e-10	3.6843e-12	endosperm	B73-biased
Zm00001d005583	81	0	127	0	81	127	2.2572e-19	1.85775e-29	endosperm	B73-biased
Zm00001d005672	245	0	436	0	245	436	3.19545e-55	8.03551e-97	endosperm	B73-biased
Zm00001d005867	34	0	47	0	34	47	5.51126e-09	7.09874e-12	endosperm	B73-biased
Zm00001d006249	512	0	592	0	512	592	2.32851e-113	9.20209e-131	endosperm	B73-biased
Zm00001d006495	498	5	254	29	503	283	4.30229e-107	8.48118e-41	endosperm	B73-biased
Zm00001d006566	384	12	187	32	396	219	5.57088e-78	1.13819e-25	endosperm	B73-biased
Zm00001d006568	853	35	670	133	888	803	6.89388e-166	4.38921e-80	endosperm	B73-biased
Zm00001d006887	286	0	73	0	286	73	3.69952e-64	1.29651e-17	endosperm	B73-biased
Zm00001d006939	52	0	40	0	52	40	5.55012e-13	2.53965e-10	endosperm	B73-biased
Zm00001d007050	273	0	315	0	273	315	2.5182e-61	1.77844e-70	endosperm	B73-biased
Zm00001d007085	803	0	327	0	803	327	1.20175e-176	4.32718e-73	endosperm	B73-biased
Zm00001d007200	68	3	209	3	71	212	1.21858e-14	1.91769e-45	endosperm	B73-biased
Zm00001d007277	936	12	527	2	948	529	7.24004e-198	2.52582e-115	endosperm	B73-biased
Zm00001d007365	1006	13	726	63	1019	789	1.91954e-212	3.55433e-123	endosperm	B73-biased
Zm00001d007775	34	0	48	0	34	48	5.51126e-09	4.26224e-12	endosperm	B73-biased
Zm00001d007827	280	0	3022	77	280	3099	7.50932e-63	0	endosperm	B73-biased
Zm00001d007932	473	0	443	3	473	446	7.1278e-105	2.10249e-96	endosperm	B73-biased
Zm00001d007997	45	0	28	0	45	28	1.97036e-11	1.21317e-07	endosperm	B73-biased
Zm00001d008004	216	0	41	0	216	41	6.74413e-49	1.52231e-10	endosperm	B73-biased
Zm00001d008010	390	0	104	0	390	104	8.27717e-87	2.02318e-24	endosperm	B73-biased
Zm00001d008039	21	0	23	0	21	23	4.59288e-06	1.62003e-06	endosperm	B73-biased
Zm00001d008047	26	0	137	0	26	137	3.41421e-07	1.20586e-31	endosperm	B73-biased
Zm00001d008303	240	0	345	0	240	345	3.93287e-54	5.1998e-77	endosperm	B73-biased
Zm00001d008488	52	2	169	9	54	178	1.01657e-11	3.88955e-33	endosperm	B73-biased
Zm00001d008841	7041	304	3928	542	7345	4470	0	0	endosperm	B73-biased	cluster29
Zm00001d008842	1312	0	675	15	1312	690	2.78912e-287	2.60101e-139	endosperm	B73-biased	cluster29
Zm00001d008913	41	0	22	0	41	22	1.52231e-10	2.72653e-06	endosperm	B73-biased
Zm00001d008951	2430	2	2261	1	2432	2262	0	0	endosperm	B73-biased
Zm00001d008998	553	0	249	3	553	252	2.8014e-122	3.66067e-54	endosperm	B73-biased
Zm00001d009033	20	0	153	0	20	153	7.7443e-06	3.83069e-35	endosperm	B73-biased
Zm00001d009587	58	1	20	1	59	21	1.16444e-13	3.3813e-05	endosperm	B73-biased
Zm00001d009594	4347	42	2705	139	4389	2844	0	0	endosperm	B73-biased
Zm00001d009600	342	0	133	12	342	145	2.34053e-76	9.32741e-24	endosperm	B73-biased
Zm00001d009727	1039	0	455	0	1039	455	5.98737e-228	5.88837e-101	endosperm	B73-biased
Zm00001d009848	4726	181	3631	604	4907	4235	0	0	endosperm	B73-biased
Zm00001d010044	128	0	181	0	128	181	1.12244e-29	2.93148e-41	endosperm	B73-biased
Zm00001d010211	705	7	572	39	712	611	7.8561e-151	4.00941e-103	endosperm	B73-biased
Zm00001d010494	73	0	59	12	73	71	1.29651e-17	2.43477e-08	endosperm	B73-biased
Zm00001d010515	47	0	124	0	47	124	7.09874e-12	8.42444e-29	endosperm	B73-biased
Zm00001d010619	414	0	257	0	414	257	4.93678e-92	7.73505e-58	endosperm	B73-biased
Zm00001d010652	1723	8	393	8	1731	401	0	2.24351e-82	endosperm	B73-biased
Zm00001d010698	46	0	26	0	46	26	1.18254e-11	3.41421e-07	endosperm	B73-biased
Zm00001d010730	1024	9	350	1	1033	351	6.88948e-219	1.89654e-77	endosperm	B73-biased
Zm00001d011075	171	0	113	0	171	113	4.47471e-39	2.15777e-26	endosperm	B73-biased
Zm00001d011635	33	0	51	0	33	51	9.21598e-09	9.23669e-13	endosperm	B73-biased
Zm00001d011649	28	0	48	0	28	48	1.21317e-07	4.26224e-12	endosperm	B73-biased
Zm00001d011762	63	0	28	0	63	28	2.06709e-15	1.21317e-07	endosperm	B73-biased
Zm00001d012032	447	0	105	0	447	105	3.24345e-99	1.22137e-24	endosperm	B73-biased
Zm00001d012194	48	0	47	0	48	47	4.26224e-12	7.09874e-12	endosperm	B73-biased
Zm00001d012432	59	0	57	7	59	64	1.57674e-14	4.10455e-10	endosperm	B73-biased
Zm00001d012447	2869	71	576	38	2940	614	0	1.5833e-104	endosperm	B73-biased
Zm00001d012476	65	0	95	12	65	107	7.48988e-16	1.0243e-15	endosperm	B73-biased
Zm00001d012479	725	25	549	89	750	638	4.20904e-144	4.17761e-74	endosperm	B73-biased
Zm00001d012543	495	9	329	24	504	353	6.32554e-104	2.92251e-59	endosperm	B73-biased
Zm00001d012566	82	0	52	3	82	55	1.36088e-19	3.91769e-11	endosperm	B73-biased
Zm00001d012720	148	0	201	37	148	238	4.7439e-34	2.14863e-26	endosperm	B73-biased
Zm00001d012743	2045	0	1483	9	2045	1492	0	1.27789585231193e-318	endosperm	B73-biased
Zm00001d012964	2454	2	1680	22	2456	1702	0	0	endosperm	B73-biased
Zm00001d013045	476	0	473	0	476	473	1.58543e-105	7.1278e-105	endosperm	B73-biased	cluster30
Zm00001d013046	749	11	530	58	760	588	7.2107e-158	2.177e-84	endosperm	B73-biased	cluster30
Zm00001d013222	12504	100	7169	251	12604	7420	0	0	endosperm	B73-biased
Zm00001d013348	440	1	634	94	441	728	4.84615e-97	4.18147e-89	endosperm	B73-biased
Zm00001d013377	207	0	94	0	207	94	6.20022e-47	3.15527e-22	endosperm	B73-biased
Zm00001d013406	85	2	207	18	87	225	5.65897e-19	2.11146e-36	endosperm	B73-biased
Zm00001d013517	477	0	390	0	477	390	9.60607e-106	8.27717e-87	endosperm	B73-biased
Zm00001d013557	111	4	60	0	115	60	1.90646e-23	9.48583e-15	endosperm	B73-biased
Zm00001d013673	785	20	1207	51	805	1258	4.04798e-160	5.24035e-233	endosperm	B73-biased
Zm00001d014043	1303	10	271	14	1313	285	7.15397e-279	2.47466e-52	endosperm	B73-biased
Zm00001d014769	2179	0	732	0	2179	732	0	3.29092e-161	endosperm	B73-biased
Zm00001d014868	199	0	96	0	199	96	3.45192e-45	1.14885e-22	endosperm	B73-biased
Zm00001d014943	26	0	21	0	26	21	3.41421e-07	4.59288e-06	endosperm	B73-biased
Zm00001d015212	5346	97	3280	400	5443	3680	0	0	endosperm	B73-biased
Zm00001d015242	486	5	208	5	491	213	1.75326e-104	5.55977e-44	endosperm	B73-biased
Zm00001d016085	1655	74	2009	6	1729	2015	2.50416411733541e-316	0	endosperm	B73-biased
Zm00001d016649	1218	0	600	50	1218	650	7.4718e-267	3.23686e-103	endosperm	B73-biased
Zm00001d017180	43	0	86	2	43	88	5.47404e-11	3.41498e-19	endosperm	B73-biased
Zm00001d017308	680	0	674	0	680	674	6.68236e-150	1.34813e-148	endosperm	B73-biased
Zm00001d017433	30	0	38	0	30	38	4.32051e-08	7.07454e-10	endosperm	B73-biased
Zm00001d018361	445	2	245	7	447	252	1.75509e-97	8.20884e-51	endosperm	B73-biased
Zm00001d018524	118	0	149	0	118	149	1.7339e-27	2.86777e-34	endosperm	B73-biased
Zm00001d018593	41	0	60	0	41	60	1.52231e-10	9.48583e-15	endosperm	B73-biased
Zm00001d018771	738	22	1129	119	760	1248	1.02493e-148	8.94724e-180	endosperm	B73-biased
Zm00001d018788	37	0	89	4	37	93	1.1813e-09	1.20663e-18	endosperm	B73-biased
Zm00001d018965	1449	0	440	0	1449	440	4.72888608876682e-317	1.08256e-97	endosperm	B73-biased
Zm00001d018982	140	0	92	0	140	92	2.66206e-32	8.66774e-22	endosperm	B73-biased
Zm00001d019032	87	0	100	0	87	100	1.08522e-20	1.52399e-23	endosperm	B73-biased
Zm00001d019036	429	0	217	0	429	217	2.68252e-95	4.08117e-49	endosperm	B73-biased
Zm00001d019084	246	0	170	6	246	176	1.93423e-55	4.19771e-35	endosperm	B73-biased
Zm00001d019087	1161	0	640	0	1161	640	1.82477e-254	3.34152e-141	endosperm	B73-biased
Zm00001d019092	531	26	328	23	557	351	1.40857e-101	1.37552e-59	endosperm	B73-biased
Zm00001d019102	28	0	65	0	28	65	1.21317e-07	7.48988e-16	endosperm	B73-biased
Zm00001d019192	2134	0	808	8	2134	816	0	1.38863e-172	endosperm	B73-biased
Zm00001d019243	303	11	606	94	314	700	5.2357e-61	1.9692e-83	endosperm	B73-biased
Zm00001d019247	185	0	313	6	185	319	3.92466e-42	3.22689e-66	endosperm	B73-biased
Zm00001d019277	96922	3327	97358	10964	100249	108322	0	0	endosperm	B73-biased
Zm00001d019300	74	0	112	0	74	112	7.81178e-18	3.57314e-26	endosperm	B73-biased
Zm00001d019497	22	0	70	1	22	71	2.72653e-06	2.6386e-16	endosperm	B73-biased
Zm00001d019553	21	1	25	2	22	27	2.00788e-05	9.58408e-06	endosperm	B73-biased
Zm00001d019711	163	6	165	11	169	176	1.39857e-33	3.74475e-31	endosperm	B73-biased
Zm00001d019733	195	0	85	0	195	85	2.57642e-44	2.98368e-20	endosperm	B73-biased
Zm00001d020088	979	0	522	0	979	522	6.59116e-215	1.55389e-115	endosperm	B73-biased
Zm00001d020160	25	0	58	1	25	59	5.73309e-07	1.16444e-13	endosperm	B73-biased
Zm00001d020187	67	0	35	0	67	35	2.7151e-16	3.29709e-09	endosperm	B73-biased
Zm00001d020227	195	0	106	1	195	107	2.57642e-44	3.28887e-24	endosperm	B73-biased
Zm00001d020538	547	8	293	53	555	346	7.47322e-116	4.35844e-38	endosperm	B73-biased
Zm00001d020540	348	4	64	14	352	78	4.32933e-75	1.50157e-08	endosperm	B73-biased
Zm00001d020826	233	0	45	0	233	45	1.32165e-52	1.97036e-11	endosperm	B73-biased
Zm00001d021000	929	0	366	0	929	366	4.87173e-204	1.39039e-81	endosperm	B73-biased
Zm00001d021269	463	20	354	55	483	409	2.32694e-90	1.84153e-49	endosperm	B73-biased
Zm00001d021300	2718	1	2468	48	2719	2516	0	0	endosperm	B73-biased
Zm00001d022102	73	2	225	12	75	237	2.43663e-16	1.54924e-43	endosperm	B73-biased
Zm00001d022570	455	0	41	0	455	41	5.88837e-101	1.52231e-10	endosperm	B73-biased
Zm00001d022729	82	0	62	0	82	62	1.36088e-19	3.43461e-15	endosperm	B73-biased
Zm00001d022758	174	0	144	0	174	144	9.89894e-40	3.553e-33	endosperm	B73-biased
Zm00001d023019	133	0	34	0	133	34	9.04127e-31	5.51126e-09	endosperm	B73-biased
Zm00001d023076	36	0	40	0	36	40	1.9732e-09	2.53965e-10	endosperm	B73-biased
Zm00001d023089	78	0	64	0	78	64	1.03042e-18	1.2442e-15	endosperm	B73-biased
Zm00001d023186	192	4	52	6	196	58	4.11273e-41	1.54024e-09	endosperm	B73-biased
Zm00001d023243	2266	0	744	0	2266	744	0	8.0915e-164	endosperm	B73-biased
Zm00001d023269	31	0	42	7	31	49	2.58031e-08	5.73306e-07	endosperm	B73-biased
Zm00001d023271	177	0	238	0	177	238	2.19016e-40	1.07351e-53	endosperm	B73-biased
Zm00001d023282	24	0	27	2	24	29	9.63367e-07	3.44416e-06	endosperm	B73-biased
Zm00001d023316	834	0	305	6	834	311	2.18798e-183	1.77563e-64	endosperm	B73-biased
Zm00001d023553	48	0	45	2	48	47	4.26224e-12	3.55997e-10	endosperm	B73-biased
Zm00001d023724	340	16	302	50	356	352	4.30592e-66	3.9455e-41	endosperm	B73-biased
Zm00001d023840	92	0	136	0	92	136	8.66774e-22	1.99532e-31	endosperm	B73-biased
Zm00001d023888	811	26	403	70	837	473	3.95739e-162	6.42111e-53	endosperm	B73-biased
Zm00001d024127	40	0	234	0	40	234	2.53965e-10	7.99918e-53	endosperm	B73-biased
Zm00001d024317	1186	18	1110	76	1204	1186	2.13804e-248	4.6769e-198	endosperm	B73-biased
Zm00001d024713	113	0	50	6	113	56	2.15777e-26	4.10896e-09	endosperm	B73-biased
Zm00001d024733	202	0	268	57	202	325	7.64543e-46	1.21335e-31	endosperm	B73-biased
Zm00001d024744	787	0	614	0	787	614	3.6185e-173	1.50921e-135	endosperm	B73-biased
Zm00001d025253	2150	0	1864	4	2150	1868	0	0	endosperm	B73-biased
Zm00001d025407	501	0	385	0	501	385	5.75964e-111	1.01486e-85	endosperm	B73-biased
Zm00001d025509	1337	49	823	113	1386	936	2.83566e-262	3.86262e-119	endosperm	B73-biased
Zm00001d025971	199	0	431	0	199	431	3.45192e-45	9.84562e-96	endosperm	B73-biased
Zm00001d026056	2156	0	751	0	2156	751	0	2.43204e-165	endosperm	B73-biased
Zm00001d026369	92	0	79	5	92	84	8.66774e-22	6.79979e-16	endosperm	B73-biased
Zm00001d026392	832	0	563	0	832	563	5.95467e-183	1.87079e-124	endosperm	B73-biased
Zm00001d026467	27	1	95	0	28	95	8.94481e-07	1.90387e-22	endosperm	B73-biased
Zm00001d026831	58	0	53	0	58	53	2.6212e-14	3.33552e-13	endosperm	B73-biased
Zm00001d026952	21	0	40	0	21	40	4.59288e-06	2.53965e-10	endosperm	B73-biased
Zm00001d026984	226	0	519	0	226	519	4.44337e-51	6.98409e-115	endosperm	B73-biased
Zm00001d027028	47	0	93	0	47	93	7.09874e-12	5.22949e-22	endosperm	B73-biased
Zm00001d027038	69	0	57	4	69	61	9.84644e-17	1.15322e-11	endosperm	B73-biased
Zm00001d027065	279	0	174	0	279	174	1.24028e-62	9.89894e-40	endosperm	B73-biased
Zm00001d027132	764	0	844	0	764	844	3.62526e-168	1.46551e-185	endosperm	B73-biased
Zm00001d027175	174	6	99	3	180	102	5.66052e-36	1.99251e-21	endosperm	B73-biased
Zm00001d027239	56	0	22	1	56	23	7.24718e-14	1.19334e-05	endosperm	B73-biased
Zm00001d027242	1570	0	522	28	1570	550	0	1.69355e-98	endosperm	B73-biased
Zm00001d027890	52	0	85	7	52	92	5.55012e-13	4.22051e-16	endosperm	B73-biased
Zm00001d027898	102	0	20	0	102	20	5.55223e-24	7.7443e-06	endosperm	B73-biased
Zm00001d027911	35	0	56	0	35	56	3.29709e-09	7.24718e-14	endosperm	B73-biased
Zm00001d028170	49	0	46	9	49	55	2.55965e-12	6.06681e-07	endosperm	B73-biased
Zm00001d028184	46	0	30	0	46	30	1.18254e-11	4.32051e-08	endosperm	B73-biased
Zm00001d028561	261	2	159	5	263	164	2.04729e-57	2.61386e-33	endosperm	B73-biased
Zm00001d028748	128	0	34	0	128	34	1.12244e-29	5.51126e-09	endosperm	B73-biased
Zm00001d028972	333	0	43	0	333	43	2.13499e-74	5.47404e-11	endosperm	B73-biased
Zm00001d029062	830	46	2389	451	876	2840	1.30099e-154	1.47223e-289	endosperm	B73-biased
Zm00001d029138	261	11	233	33	272	266	6.65967e-52	1.4348e-34	endosperm	B73-biased
Zm00001d029247	33	1	22	1	34	23	4.06618e-08	1.19334e-05	endosperm	B73-biased
Zm00001d029340	431	0	431	0	431	431	9.84562e-96	9.84562e-96	endosperm	B73-biased
Zm00001d029555	25	0	22	0	25	22	5.73309e-07	2.72653e-06	endosperm	B73-biased
Zm00001d029801	52	1	41	5	53	46	2.46303e-12	1.1089e-07	endosperm	B73-biased
Zm00001d029923	1766	20	2131	185	1786	2316	0	0	endosperm	B73-biased
Zm00001d030034	126	0	59	1	126	60	3.07486e-29	7.00555e-14	endosperm	B73-biased
Zm00001d030133	36	0	58	5	36	63	1.9732e-09	2.43266e-11	endosperm	B73-biased
Zm00001d030761	126	0	242	0	126	242	3.07486e-29	1.44088e-54	endosperm	B73-biased
Zm00001d030812	82	0	83	0	82	83	1.36088e-19	8.20542e-20	endosperm	B73-biased
Zm00001d031170	23	0	55	0	23	55	1.62003e-06	1.20531e-13	endosperm	B73-biased
Zm00001d031539	142	1	60	0	143	60	4.34293e-32	9.48583e-15	endosperm	B73-biased
Zm00001d031697	25	0	75	10	25	85	5.73309e-07	1.78611e-12	endosperm	B73-biased
Zm00001d031837	36	0	258	18	36	276	1.9732e-09	2.64512e-47	endosperm	B73-biased
Zm00001d032035	150	0	378	56	150	434	1.73366e-34	6.82112e-54	endosperm	B73-biased	cluster31
Zm00001d032036	136	0	230	50	136	280	1.99532e-31	5.48953e-27	endosperm	B73-biased	cluster31
Zm00001d032419	683	0	127	2	683	129	1.48777e-150	3.58976e-28	endosperm	B73-biased
Zm00001d032742	23	1	85	0	24	85	7.09797e-06	2.98368e-20	endosperm	B73-biased
Zm00001d032808	60	0	69	6	60	75	9.48583e-15	3.47416e-13	endosperm	B73-biased
Zm00001d032934	792	43	439	72	835	511	3.9415e-148	2.84673e-59	endosperm	B73-biased
Zm00001d032972	622	0	543	0	622	543	2.74644e-137	4.19562e-120	endosperm	B73-biased
Zm00001d033233	230	0	76	6	230	82	5.96138e-52	1.07373e-14	endosperm	B73-biased
Zm00001d033377	294	0	187	0	294	187	6.6837e-66	1.43614e-42	endosperm	B73-biased
Zm00001d033382	79	3	94	8	82	102	4.74719e-17	1.66205e-17	endosperm	B73-biased
Zm00001d034172	558	1	587	0	559	587	1.02505e-122	1.12579e-129	endosperm	B73-biased
Zm00001d034305	67	0	105	0	67	105	2.7151e-16	1.22137e-24	endosperm	B73-biased
Zm00001d034434	180	0	338	0	180	338	4.84646e-41	1.73957e-75	endosperm	B73-biased
Zm00001d034482	29	0	25	0	29	25	7.2379e-08	5.73309e-07	endosperm	B73-biased
Zm00001d034688	4786	2	7752	12	4788	7764	0	0	endosperm	B73-biased
Zm00001d034711	247	0	311	17	247	328	1.17081e-55	2.92621e-59	endosperm	B73-biased
Zm00001d034874	29	0	22	2	29	24	7.2379e-08	4.45574e-05	endosperm	B73-biased
Zm00001d035553	75	0	37	5	75	42	4.70719e-18	7.90469e-07	endosperm	B73-biased
Zm00001d035723	77	0	53	1	77	54	1.7096e-18	1.48052e-12	endosperm	B73-biased
Zm00001d035802	273	2	253	0	275	253	4.96687e-60	5.76013e-57	endosperm	B73-biased
Zm00001d035861	26	0	70	0	26	70	3.41421e-07	5.93051e-17	endosperm	B73-biased
Zm00001d036641	953	5	919	54	958	973	5.11185e-206	2.98449e-169	endosperm	B73-biased
Zm00001d036684	58	0	168	0	58	168	2.6212e-14	2.02305e-38	endosperm	B73-biased
Zm00001d036788	82	0	58	5	82	63	1.36088e-19	2.43266e-11	endosperm	B73-biased
Zm00001d036825	96	0	40	0	96	40	1.14885e-22	2.53965e-10	endosperm	B73-biased
Zm00001d036871	209	0	648	1	209	649	2.2701e-47	2.72385e-142	endosperm	B73-biased
Zm00001d036883	95	3	88	0	98	88	1.49433e-20	6.54551e-21	endosperm	B73-biased
Zm00001d036925	44	0	40	5	44	45	3.28379e-11	1.81363e-07	endosperm	B73-biased
Zm00001d037042	134	1	30	5	135	35	2.4394e-30	2.38125e-05	endosperm	B73-biased
Zm00001d037207	29	0	84	18	29	102	7.2379e-08	6.3621e-11	endosperm	B73-biased
Zm00001d037427	79	0	434	3	79	437	6.21106e-19	1.91085e-94	endosperm	B73-biased
Zm00001d037439	52	2	42	0	54	42	1.01657e-11	9.12744e-11	endosperm	B73-biased
Zm00001d037774	67	0	170	0	67	170	2.7151e-16	7.39896e-39	endosperm	B73-biased
Zm00001d037899	5868	185	5553	586	6053	6139	0	0	endosperm	B73-biased
Zm00001d037947	33	0	132	0	33	132	9.21598e-09	1.49621e-30	endosperm	B73-biased
Zm00001d038034	736	0	239	0	736	239	4.44169e-162	6.49765e-54	endosperm	B73-biased
Zm00001d038268	113	4	106	17	117	123	6.97881e-24	1.01643e-15	endosperm	B73-biased
Zm00001d038435	27	0	27	0	27	27	2.03458e-07	2.03458e-07	endosperm	B73-biased
Zm00001d038445	48	0	84	0	48	84	4.26224e-12	4.9478e-20	endosperm	B73-biased
Zm00001d038460	85	3	283	22	88	305	2.30589e-18	1.68355e-50	endosperm	B73-biased
Zm00001d038526	188	4	802	98	192	900	3.06232e-40	8.93508e-122	endosperm	B73-biased
Zm00001d038549	65	0	122	17	65	139	7.48988e-16	5.2915e-19	endosperm	B73-biased
Zm00001d038564	589	9	1057	9	598	1066	2.35341e-124	4.64925e-226	endosperm	B73-biased
Zm00001d038577	403	2	484	21	405	505	2.42889e-88	2.56739e-94	endosperm	B73-biased
Zm00001d038862	24	0	138	11	24	149	9.63367e-07	2.37129e-25	endosperm	B73-biased
Zm00001d039181	297	5	234	31	302	265	2.33139e-63	1.08566e-35	endosperm	B73-biased
Zm00001d039272	185	9	132	20	194	152	1.33577e-36	1.04273e-19	endosperm	B73-biased
Zm00001d039350	428	0	193	2	428	195	4.42787e-95	1.37812e-42	endosperm	B73-biased
Zm00001d039368	54	0	33	0	54	33	2.00492e-13	9.21598e-09	endosperm	B73-biased
Zm00001d039376	119	0	45	0	119	45	1.04731e-27	1.97036e-11	endosperm	B73-biased
Zm00001d039546	569	2	440	0	571	440	1.84472e-124	1.08256e-97	endosperm	B73-biased
Zm00001d039818	127	0	44	3	127	47	1.85775e-29	2.22504e-09	endosperm	B73-biased
Zm00001d039842	566	12	635	38	578	673	1.71455e-117	3.48168e-117	endosperm	B73-biased
Zm00001d039976	655	0	175	0	655	175	1.82692e-144	5.98702e-40	endosperm	B73-biased
Zm00001d039988	60	0	57	0	60	57	9.48583e-15	4.35816e-14	endosperm	B73-biased
Zm00001d040046	29	0	202	0	29	202	7.2379e-08	7.64543e-46	endosperm	B73-biased
Zm00001d040100	27	0	74	0	27	74	2.03458e-07	7.81178e-18	endosperm	B73-biased
Zm00001d040110	31	0	77	11	31	88	2.58031e-08	1.98373e-12	endosperm	B73-biased
Zm00001d040362	371	13	362	46	384	408	1.45808e-74	3.63167e-55	endosperm	B73-biased
Zm00001d040786	20	0	50	4	20	54	7.7443e-06	3.85457e-10	endosperm	B73-biased
Zm00001d041152	20	0	81	0	20	81	7.7443e-06	2.2572e-19	endosperm	B73-biased
Zm00001d041382	89	0	174	38	89	212	3.94817e-21	9.5864e-21	endosperm	B73-biased
Zm00001d041384	172	0	30	0	172	30	2.70623e-39	4.32051e-08	endosperm	B73-biased
Zm00001d041588	644	0	223	0	644	223	4.50823e-142	2.00462e-50	endosperm	B73-biased
Zm00001d041713	103	0	128	0	103	128	3.35152e-24	1.12244e-29	endosperm	B73-biased
Zm00001d041794	26	0	56	0	26	56	3.41421e-07	7.24718e-14	endosperm	B73-biased
Zm00001d041991	50	0	64	12	50	76	1.53748e-12	2.44921e-09	endosperm	B73-biased
Zm00001d042064	270	0	262	0	270	262	1.13479e-60	6.2889e-59	endosperm	B73-biased
Zm00001d042092	180	0	170	2	180	172	4.84646e-41	1.44359e-37	endosperm	B73-biased
Zm00001d042097	27	0	21	0	27	21	2.03458e-07	4.59288e-06	endosperm	B73-biased
Zm00001d042102	35	0	147	15	35	162	3.29709e-09	3.36346e-25	endosperm	B73-biased
Zm00001d042293	244	0	96	0	244	96	5.27911e-55	1.14885e-22	endosperm	B73-biased
Zm00001d042660	44	1	162	8	45	170	1.45462e-10	3.41406e-32	endosperm	B73-biased
Zm00001d042693	20	0	50	0	20	50	7.7443e-06	1.53748e-12	endosperm	B73-biased
Zm00001d042727	27	0	19	2	27	21	2.03458e-07	0.000207503	endosperm	B73-biased
Zm00001d042830	276	0	235	22	276	257	5.58846e-62	2.76971e-40	endosperm	B73-biased
Zm00001d042856	32	0	24	0	32	24	1.54174e-08	9.63367e-07	endosperm	B73-biased	cluster32
Zm00001d042857	219	11	165	36	230	201	8.24376e-43	9.12026e-20	endosperm	B73-biased	cluster32
Zm00001d042935	21583	51	5295	115	21634	5410	0	0	endosperm	B73-biased
Zm00001d043075	163	3	147	30	166	177	2.07653e-35	1.43996e-18	endosperm	B73-biased
Zm00001d043257	118	2	112	12	120	124	3.34074e-26	2.70117e-19	endosperm	B73-biased
Zm00001d043384	86	0	94	0	86	94	1.79937e-20	3.15527e-22	endosperm	B73-biased
Zm00001d043455	321	0	352	3	321	355	8.77172e-72	1.34726e-76	endosperm	B73-biased
Zm00001d043484	64	0	44	0	64	44	1.2442e-15	3.28379e-11	endosperm	B73-biased
Zm00001d043571	95	0	84	0	95	84	1.90387e-22	4.9478e-20	endosperm	B73-biased
Zm00001d043589	62	0	45	2	62	47	3.43461e-15	3.55997e-10	endosperm	B73-biased
Zm00001d043649	163	0	80	0	163	80	2.50164e-37	3.74414e-19	endosperm	B73-biased
Zm00001d043654	54	0	45	0	54	45	2.00492e-13	1.97036e-11	endosperm	B73-biased
Zm00001d043655	34	0	53	7	34	60	5.51126e-09	2.87513e-09	endosperm	B73-biased
Zm00001d043738	30	0	34	6	30	40	4.32051e-08	9.54697e-06	endosperm	B73-biased
Zm00001d043740	39	0	192	1	39	193	4.2381e-10	5.20107e-43	endosperm	B73-biased
Zm00001d043881	270	1	231	1	271	232	5.07629e-60	1.61347e-51	endosperm	B73-biased
Zm00001d044028	94	0	61	2	94	63	3.15527e-22	1.05921e-13	endosperm	B73-biased
Zm00001d044092	76	0	20	0	76	20	2.83668e-18	7.7443e-06	endosperm	B73-biased
Zm00001d044186	2118	105	1301	96	2223	1397	0	4.93068e-228	endosperm	B73-biased
Zm00001d044430	57	3	30	3	60	33	3.13872e-12	2.6004e-06	endosperm	B73-biased
Zm00001d044644	180	4	146	19	184	165	1.69837e-38	4.74323e-23	endosperm	B73-biased
Zm00001d044740	1804	0	973	0	1804	973	0	1.32794e-213	endosperm	B73-biased
Zm00001d044986	341	9	186	31	350	217	1.84596e-70	6.83441e-26	endosperm	B73-biased
Zm00001d045318	68	0	89	0	68	89	1.63497e-16	3.94817e-21	endosperm	B73-biased
Zm00001d045322	603	6	427	35	609	462	2.72307e-129	2.60132e-74	endosperm	B73-biased
Zm00001d045334	541	0	451	7	541	458	1.14259e-119	1.31144e-95	endosperm	B73-biased
Zm00001d045460	100	0	129	24	100	153	1.52399e-23	2.08878e-17	endosperm	B73-biased
Zm00001d045511	184	0	77	0	184	77	6.48805e-42	1.7096e-18	endosperm	B73-biased
Zm00001d045570	74	0	90	9	74	99	7.81178e-18	3.92657e-16	endosperm	B73-biased
Zm00001d045942	24	0	40	0	24	40	9.63367e-07	2.53965e-10	endosperm	B73-biased
Zm00001d046191	26	0	26	0	26	26	3.41421e-07	3.41421e-07	endosperm	B73-biased
Zm00001d046210	47	0	88	7	47	95	7.09874e-12	9.53609e-17	endosperm	B73-biased
Zm00001d046236	124	0	171	7	124	178	8.42444e-29	9.9607e-35	endosperm	B73-biased
Zm00001d046739	380	0	605	1	380	606	1.24442e-84	6.12848e-133	endosperm	B73-biased
Zm00001d046778	127	0	244	0	127	244	1.85775e-29	5.27911e-55	endosperm	B73-biased
Zm00001d046960	32	0	20	0	32	20	1.54174e-08	7.7443e-06	endosperm	B73-biased
Zm00001d047116	186	0	538	0	186	538	2.37409e-42	5.13493e-119	endosperm	B73-biased
Zm00001d047207	104	1	62	3	105	65	9.02321e-24	2.51603e-13	endosperm	B73-biased
Zm00001d047293	1788	45	1366	140	1833	1506	0	4.74565e-219	endosperm	B73-biased
Zm00001d047329	23	1	191	15	24	206	7.09797e-06	1.43987e-34	endosperm	B73-biased
Zm00001d047367	150	3	204	0	153	204	1.42921e-32	2.79891e-46	endosperm	B73-biased
Zm00001d047438	81	0	107	0	81	107	2.2572e-19	4.45174e-25	endosperm	B73-biased
Zm00001d047493	44	0	127	0	44	127	3.28379e-11	1.85775e-29	endosperm	B73-biased
Zm00001d047592	83	0	33	0	83	33	8.20542e-20	9.21598e-09	endosperm	B73-biased
Zm00001d047662	54	0	85	0	54	85	2.00492e-13	2.98368e-20	endosperm	B73-biased
Zm00001d047795	61	0	57	8	61	65	5.70754e-15	1.21918e-09	endosperm	B73-biased
Zm00001d048089	338	0	150	0	338	150	1.73957e-75	1.73366e-34	endosperm	B73-biased
Zm00001d048123	97	0	40	0	97	40	6.9328e-23	2.53965e-10	endosperm	B73-biased
Zm00001d048294	1580	79	784	85	1659	869	2.74709e-297	2.71477e-124	endosperm	B73-biased
Zm00001d048321	46	0	24	4	46	28	1.18254e-11	0.000157053	endosperm	B73-biased
Zm00001d048372	741	0	561	0	741	561	3.63367e-163	5.09437e-124	endosperm	B73-biased
Zm00001d048402	15993	634	9814	1724	16627	11538	0	0	endosperm	B73-biased
Zm00001d048492	1694	57	703	78	1751	781	0	8.77302e-111	endosperm	B73-biased
Zm00001d048786	50	0	124	0	50	124	1.53748e-12	8.42444e-29	endosperm	B73-biased
Zm00001d049156	606	11	81	10	617	91	8.43544e-127	9.85572e-14	endosperm	B73-biased
Zm00001d049365	46	1	43	1	47	44	5.24102e-11	2.42417e-10	endosperm	B73-biased
Zm00001d049399	305	0	201	0	305	201	2.68209e-68	1.26362e-45	endosperm	B73-biased
Zm00001d049516	210	0	106	0	210	106	1.37363e-47	7.37359e-25	endosperm	B73-biased
Zm00001d049823	232	2	181	4	234	185	4.29339e-51	1.02807e-38	endosperm	B73-biased
Zm00001d051048	132	0	21	0	132	21	1.49621e-30	4.59288e-06	endosperm	B73-biased
Zm00001d051453	297	9	44	3	306	47	6.67035e-61	2.22504e-09	endosperm	B73-biased
Zm00001d051789	22	0	57	10	22	67	2.72653e-06	9.35853e-09	endosperm	B73-biased
Zm00001d052194	10471	0	11435	2	10471	11437	0	0	endosperm	B73-biased
Zm00001d052725	268	5	138	17	273	155	4.79269e-57	2.50342e-22	endosperm	B73-biased
Zm00001d052855	5190	97	7670	336	5287	8006	0	0	endosperm	B73-biased
Zm00001d052878	714	0	249	0	714	249	2.69997e-157	4.28998e-56	endosperm	B73-biased
Zm00001d052880	56	0	39	0	56	39	7.24718e-14	4.2381e-10	endosperm	B73-biased	cluster33
Zm00001d052881	34	0	24	0	34	24	5.51126e-09	9.63367e-07	endosperm	B73-biased	cluster33
Zm00001d052882	30	0	37	0	30	37	4.32051e-08	1.1813e-09	endosperm	B73-biased	cluster33
Zm00001d052898	171	1	80	16	172	96	1.99952e-38	6.49093e-11	endosperm	B73-biased
Zm00001d053283	74	0	25	0	74	25	7.81178e-18	5.73309e-07	endosperm	B73-biased
Zm00001d053295	1014	10	820	35	1024	855	4.43825e-216	9.28346e-159	endosperm	B73-biased
Zm00001d053585	1129	28	634	92	1157	726	7.65552e-230	5.3985e-90	endosperm	B73-biased
Zm00001d053991	58	1	114	0	59	114	1.16444e-13	1.3031e-26	endosperm	B73-biased
Zm00001d054112	155	0	230	0	155	230	1.40023e-35	5.96138e-52	endosperm	B73-biased
Zm00001d000835	0	22	0	39	22	39	2.72653e-06	4.2381e-10	endosperm	Mo17-biased
Zm00001d002181	0	113	0	32	113	32	2.15777e-26	1.54174e-08	endosperm	Mo17-biased
Zm00001d002279	0	336	0	596	336	596	4.74262e-75	1.2412e-131	endosperm	Mo17-biased
Zm00001d002319	0	487	3	710	487	713	6.40599e-108	1.76715e-154	endosperm	Mo17-biased
Zm00001d002408	0	970	0	712	970	712	5.96058e-213	7.34955e-157	endosperm	Mo17-biased
Zm00001d003053	13	296	6	609	309	615	2.57978e-58	1.35042e-130	endosperm	Mo17-biased
Zm00001d003118	4	88	4	176	92	180	1.99444e-18	1.26501e-37	endosperm	Mo17-biased
Zm00001d003149	7	145	9	206	152	215	4.39869e-29	3.75605e-41	endosperm	Mo17-biased
Zm00001d003188	0	31	0	147	31	147	2.58031e-08	7.84758e-34	endosperm	Mo17-biased
Zm00001d003411	0	51	0	37	51	37	9.23669e-13	1.1813e-09	endosperm	Mo17-biased
Zm00001d003781	2	71	0	89	73	89	6.70148e-16	3.94817e-21	endosperm	Mo17-biased
Zm00001d004095	0	101	7	313	101	320	9.19844e-24	1.34069e-65	endosperm	Mo17-biased
Zm00001d005190	0	214	0	1247	214	1247	1.84171e-48	3.72438e-273	endosperm	Mo17-biased
Zm00001d006197	0	130	0	142	130	142	4.09782e-30	9.72491e-33	endosperm	Mo17-biased
Zm00001d006514	4	70	18	325	74	343	1.68882e-14	1.03159e-61	endosperm	Mo17-biased
Zm00001d006525	0	133	0	135	133	135	9.04127e-31	3.30172e-31	endosperm	Mo17-biased
Zm00001d006649	0	553	0	750	553	750	2.8014e-122	4.01242e-165	endosperm	Mo17-biased
Zm00001d006727	0	30	0	85	30	85	4.32051e-08	2.98368e-20	endosperm	Mo17-biased
Zm00001d006905	4	56	5	178	60	183	1.90441e-11	1.90041e-37	endosperm	Mo17-biased
Zm00001d006914	3	198	5	297	201	302	4.80309e-43	2.33139e-63	endosperm	Mo17-biased
Zm00001d006916	0	1362	0	1051	1362	1051	3.80185e-298	1.47564e-230	endosperm	Mo17-biased	cluster34
Zm00001d006917	1	3888	1	7747	3889	7748	0	0	endosperm	Mo17-biased	cluster34
Zm00001d006918	0	551	1	467	551	468	7.62876e-122	6.45022e-103	endosperm	Mo17-biased	cluster34
Zm00001d006923	0	63	0	68	63	68	2.06709e-15	1.63497e-16	endosperm	Mo17-biased	cluster35
Zm00001d006924	2	9240	10	18256	9242	18266	0	0	endosperm	Mo17-biased	cluster35
Zm00001d006928	9	5531	25	4417	5540	4442	0	0	endosperm	Mo17-biased	cluster35
Zm00001d006929	356	6688	284	7172	7044	7456	0	0	endosperm	Mo17-biased	cluster35
Zm00001d006947	6	102	26	1004	108	1030	2.5208e-20	5.8769e-204	endosperm	Mo17-biased
Zm00001d006951	0	188	0	386	188	386	8.68769e-43	6.14749e-86	endosperm	Mo17-biased
Zm00001d007011	0	9644	6	13713	9644	13719	0	0	endosperm	Mo17-biased
Zm00001d007031	0	870	0	1465	870	1465	3.26278e-191	1.5775516071711e-320	endosperm	Mo17-biased
Zm00001d007067	78	4046	50	3606	4124	3656	0	0	endosperm	Mo17-biased
Zm00001d007084	0	1046	0	1975	1046	1975	1.80198e-229	0	endosperm	Mo17-biased
Zm00001d007089	0	1805	0	1038	1805	1038	0	9.87625e-228	endosperm	Mo17-biased	cluster36
Zm00001d007090	1	715	0	762	716	762	7.32902e-157	9.86737e-168	endosperm	Mo17-biased	cluster36
Zm00001d007091	0	628	7	1439	628	1446	1.36084e-138	2.40745714468041e-310	endosperm	Mo17-biased	cluster36
Zm00001d007092	13	1280	100	2044	1293	2144	5.7725e-272	0	endosperm	Mo17-biased	cluster36
Zm00001d007093	0	22	0	20	22	20	2.72653e-06	7.7443e-06	endosperm	Mo17-biased	cluster36
Zm00001d007094	0	927	1	671	927	672	1.3257e-203	2.7118e-147	endosperm	Mo17-biased	cluster36
Zm00001d007095	0	440	0	305	440	305	1.08256e-97	2.68209e-68	endosperm	Mo17-biased	cluster36
Zm00001d007096	0	6422	7	7838	6422	7845	0	0	endosperm	Mo17-biased	cluster36
Zm00001d007097	0	559	0	415	559	415	1.38726e-123	2.99072e-92	endosperm	Mo17-biased	cluster36
Zm00001d007106	0	54	0	77	54	77	2.00492e-13	1.7096e-18	endosperm	Mo17-biased
Zm00001d007156	0	33	0	54	33	54	9.21598e-09	2.00492e-13	endosperm	Mo17-biased
Zm00001d007245	1	1273	1	1704	1274	1705	3.7327e-278	0	endosperm	Mo17-biased
Zm00001d007366	3	112	8	156	115	164	2.86166e-24	6.81575e-31	endosperm	Mo17-biased
Zm00001d007369	0	49	0	28	49	28	2.55965e-12	1.21317e-07	endosperm	Mo17-biased
Zm00001d007418	0	560	0	970	560	970	8.40666e-124	5.96058e-213	endosperm	Mo17-biased
Zm00001d007437	13	178	13	261	191	274	7.41263e-33	9.59468e-51	endosperm	Mo17-biased
Zm00001d007499	0	42	0	36	42	36	9.12744e-11	1.9732e-09	endosperm	Mo17-biased
Zm00001d007602	0	90	0	248	90	248	2.38162e-21	7.08711e-56	endosperm	Mo17-biased
Zm00001d007786	0	43	2	40	43	42	5.47404e-11	4.5314e-09	endosperm	Mo17-biased
Zm00001d007862	37	1241	209	10228	1278	10437	1.16784e-248	0	endosperm	Mo17-biased
Zm00001d007909	62	1505	273	5747	1567	6020	6.19361e-291	0	endosperm	Mo17-biased
Zm00001d008209	0	75	0	413	75	413	4.70719e-18	8.14917e-92	endosperm	Mo17-biased
Zm00001d008223	0	62	2	162	62	164	3.43461e-15	8.06032e-36	endosperm	Mo17-biased
Zm00001d008427	0	27	0	74	27	74	2.03458e-07	7.81178e-18	endosperm	Mo17-biased
Zm00001d008454	15	769	89	1712	784	1801	1.01685e-159	5.26229319385512e-320	endosperm	Mo17-biased
Zm00001d008570	5	65	0	85	70	85	7.42506e-13	2.98368e-20	endosperm	Mo17-biased
Zm00001d008721	0	109	0	149	109	149	1.62288e-25	2.86777e-34	endosperm	Mo17-biased
Zm00001d009326	1	241	5	482	242	487	1.06464e-53	1.29992e-103	endosperm	Mo17-biased
Zm00001d009329	0	46	5	118	46	123	1.18254e-11	2.22342e-24	endosperm	Mo17-biased
Zm00001d010093	0	77	0	166	77	166	1.7096e-18	5.53185e-38	endosperm	Mo17-biased
Zm00001d010244	0	112	0	183	112	183	3.57314e-26	1.07259e-41	endosperm	Mo17-biased
Zm00001d010371	2056	61558	22	24948	63614	24970	0	0	endosperm	Mo17-biased
Zm00001d010376	0	25	9	166	25	175	5.73309e-07	1.73394e-32	endosperm	Mo17-biased
Zm00001d010708	0	52	0	46	52	46	5.55012e-13	1.18254e-11	endosperm	Mo17-biased
Zm00001d010736	10	54	6	338	64	344	3.79793e-08	1.17415e-71	endosperm	Mo17-biased
Zm00001d012048	0	72	0	62	72	62	2.152e-17	3.43461e-15	endosperm	Mo17-biased
Zm00001d012064	0	1107	1	3129	1107	3130	9.94222e-243	0	endosperm	Mo17-biased
Zm00001d012208	0	401	0	136	401	136	3.3362e-89	1.99532e-31	endosperm	Mo17-biased
Zm00001d012775	0	154	0	410	154	410	2.31597e-35	3.66548e-91	endosperm	Mo17-biased
Zm00001d012975	4	172	2	194	176	196	9.42329e-37	8.33843e-43	endosperm	Mo17-biased
Zm00001d013038	9	355	10	351	364	361	1.67698e-73	5.03193e-72	endosperm	Mo17-biased
Zm00001d013111	3	1742	3	1468	1745	1471	0	3.13672397231691e-319	endosperm	Mo17-biased
Zm00001d013175	7	229	1	366	236	367	2.47185e-47	6.22273e-81	endosperm	Mo17-biased
Zm00001d013783	0	60	0	39	60	39	9.48583e-15	4.2381e-10	endosperm	Mo17-biased
Zm00001d014768	0	48	0	55	48	55	4.26224e-12	1.20531e-13	endosperm	Mo17-biased
Zm00001d015223	5	27	1	31	32	32	0.000100622	1.13728e-07	endosperm	Mo17-biased
Zm00001d015482	0	39	0	47	39	47	4.2381e-10	7.09874e-12	endosperm	Mo17-biased
Zm00001d015722	0	32	0	47	32	47	1.54174e-08	7.09874e-12	endosperm	Mo17-biased
Zm00001d016118	0	21	0	40	21	40	4.59288e-06	2.53965e-10	endosperm	Mo17-biased
Zm00001d016193	7	101	0	82	108	82	1.49455e-19	1.36088e-19	endosperm	Mo17-biased
Zm00001d016379	18	517	43	1357	535	1400	3.17611e-103	3.56526e-270	endosperm	Mo17-biased
Zm00001d017069	0	50	0	21	50	21	1.53748e-12	4.59288e-06	endosperm	Mo17-biased
Zm00001d017336	4	118	3	380	122	383	5.65865e-25	1.08144e-82	endosperm	Mo17-biased
Zm00001d017507	3	305	5	477	308	482	2.31097e-66	1.59043e-102	endosperm	Mo17-biased
Zm00001d017791	10	450	20	672	460	692	1.57826e-93	1.2908e-135	endosperm	Mo17-biased
Zm00001d017808	11	2129	0	2183	2140	2183	0	0	endosperm	Mo17-biased
Zm00001d017809	232	2313	180	3455	2545	3635	0	0	endosperm	Mo17-biased
Zm00001d017817	154	2112	60	1763	2266	1823	0	0	endosperm	Mo17-biased	cluster37
Zm00001d017818	0	89	0	87	89	87	3.94817e-21	1.08522e-20	endosperm	Mo17-biased	cluster37
Zm00001d017823	14	314	20	735	328	755	1.25345e-61	2.82752e-149	endosperm	Mo17-biased
Zm00001d017831	0	43	0	207	43	207	5.47404e-11	6.20022e-47	endosperm	Mo17-biased
Zm00001d017836	389	4071	202	5175	4460	5377	0	0	endosperm	Mo17-biased	cluster38
Zm00001d017837	0	120	1	597	120	598	6.32613e-28	3.36827e-131	endosperm	Mo17-biased	cluster38
Zm00001d017865	4	26	4	184	30	188	5.90361e-05	2.28044e-39	endosperm	Mo17-biased
Zm00001d018179	0	42	0	37	42	37	9.12744e-11	1.1813e-09	endosperm	Mo17-biased
Zm00001d018218	0	28	0	35	28	35	1.21317e-07	3.29709e-09	endosperm	Mo17-biased
Zm00001d018229	1	2508	6	6724	2509	6730	0	0	endosperm	Mo17-biased
Zm00001d018230	1	2639	4	2828	2640	2832	0	0	endosperm	Mo17-biased
Zm00001d018800	0	39	0	46	39	46	4.2381e-10	1.18254e-11	endosperm	Mo17-biased
Zm00001d018830	13	1338	73	11538	1351	11611	1.45145e-284	0	endosperm	Mo17-biased
Zm00001d019031	0	35	0	25	35	25	3.29709e-09	5.73309e-07	endosperm	Mo17-biased
Zm00001d019813	0	66	0	166	66	166	4.50928e-16	5.53185e-38	endosperm	Mo17-biased
Zm00001d020128	0	348	0	1285	348	1285	1.15525e-77	2.05566e-281	endosperm	Mo17-biased
Zm00001d020500	0	49	0	22	49	22	2.55965e-12	2.72653e-06	endosperm	Mo17-biased
Zm00001d020951	3	25	0	119	28	119	3.21598e-05	1.04731e-27	endosperm	Mo17-biased
Zm00001d021001	0	281	0	355	281	355	4.54658e-63	3.45418e-79	endosperm	Mo17-biased
Zm00001d021259	0	21	0	22	21	22	4.59288e-06	2.72653e-06	endosperm	Mo17-biased
Zm00001d021529	314	3738	193	6194	4052	6387	0	0	endosperm	Mo17-biased
Zm00001d021542	0	29	0	32	29	32	7.2379e-08	1.54174e-08	endosperm	Mo17-biased
Zm00001d021851	0	32	0	37	32	37	1.54174e-08	1.1813e-09	endosperm	Mo17-biased
Zm00001d021929	32	204	5	175	236	180	4.2538e-29	8.55601e-37	endosperm	Mo17-biased
Zm00001d022360	0	38	2	186	38	188	7.07454e-10	4.64347e-41	endosperm	Mo17-biased
Zm00001d022526	5	210	7	461	215	468	2.03941e-44	8.77612e-98	endosperm	Mo17-biased
Zm00001d022750	0	26	0	27	26	27	3.41421e-07	2.03458e-07	endosperm	Mo17-biased
Zm00001d023090	0	80	1	143	80	144	3.74414e-19	2.62509e-32	endosperm	Mo17-biased
Zm00001d023375	1	22	0	87	23	87	1.19334e-05	1.08522e-20	endosperm	Mo17-biased
Zm00001d023531	10	144	7	200	154	207	3.51679e-27	4.97768e-41	endosperm	Mo17-biased
Zm00001d023651	0	52	0	231	52	231	5.55012e-13	3.60799e-52	endosperm	Mo17-biased
Zm00001d023900	2	448	0	1461	450	1461	3.90335e-98	1.1673783079937e-319	endosperm	Mo17-biased
Zm00001d024611	13	64	16	570	77	586	6.1735e-09	6.47509e-116	endosperm	Mo17-biased
Zm00001d024832	411	9462	277	22400	9873	22677	0	0	endosperm	Mo17-biased
Zm00001d024868	0	1543	0	1262	1543	1262	0	2.04764e-276	endosperm	Mo17-biased
Zm00001d024977	0	88	0	126	88	126	6.54551e-21	3.07486e-29	endosperm	Mo17-biased	cluster39
Zm00001d024978	0	374	0	576	374	576	2.51934e-83	2.78081e-127	endosperm	Mo17-biased	cluster39
Zm00001d025392	0	47	1	44	47	45	7.09874e-12	1.45462e-10	endosperm	Mo17-biased
Zm00001d025482	0	69	0	198	69	198	9.84644e-17	5.70547e-45	endosperm	Mo17-biased
Zm00001d025591	0	439	0	393	439	393	1.78686e-97	1.83986e-87	endosperm	Mo17-biased
Zm00001d025633	1	181	10	500	182	510	1.31015e-40	2.16322e-104	endosperm	Mo17-biased
Zm00001d025795	2	134	9	252	136	261	1.05784e-29	3.93611e-51	endosperm	Mo17-biased
Zm00001d025822	134	886	142	3486	1020	3628	1.3785e-122	0	endosperm	Mo17-biased
Zm00001d026457	2	24	0	60	26	60	1.59926e-05	9.48583e-15	endosperm	Mo17-biased
Zm00001d026650	0	45	0	38	45	38	1.97036e-11	7.07454e-10	endosperm	Mo17-biased
Zm00001d027233	0	46	0	90	46	90	1.18254e-11	2.38162e-21	endosperm	Mo17-biased
Zm00001d027470	0	33	0	50	33	50	9.21598e-09	1.53748e-12	endosperm	Mo17-biased
Zm00001d028331	0	251	5	535	251	540	1.57194e-56	3.85706e-115	endosperm	Mo17-biased
Zm00001d028525	2	78	2	119	80	121	1.94458e-17	2.01856e-26	endosperm	Mo17-biased
Zm00001d028756	2	179	0	49	181	49	1.56556e-39	2.55965e-12	endosperm	Mo17-biased
Zm00001d029511	3	24	0	38	27	38	5.31216e-05	7.07454e-10	endosperm	Mo17-biased
Zm00001d029667	14	691	60	2381	705	2441	2.11225e-143	0	endosperm	Mo17-biased
Zm00001d029755	0	109	0	301	109	301	1.62288e-25	1.99485e-67	endosperm	Mo17-biased
Zm00001d029829	0	61	0	168	61	168	5.70754e-15	2.02305e-38	endosperm	Mo17-biased
Zm00001d030713	11	1164	32	3516	1175	3548	4.91785e-248	0	endosperm	Mo17-biased
Zm00001d030791	0	27	0	81	27	81	2.03458e-07	2.2572e-19	endosperm	Mo17-biased
Zm00001d030862	0	24	2	164	24	166	9.63367e-07	2.94839e-36	endosperm	Mo17-biased
Zm00001d030950	2	83	5	172	85	177	1.55418e-18	3.85213e-36	endosperm	Mo17-biased
Zm00001d031099	142	1098	149	2807	1240	2956	2.632e-162	0	endosperm	Mo17-biased
Zm00001d031203	107	2320	58	1669	2427	1727	0	0	endosperm	Mo17-biased
Zm00001d031798	0	44	0	178	44	178	3.28379e-11	1.3247e-40	endosperm	Mo17-biased
Zm00001d032022	1	39	0	74	40	74	1.87449e-09	7.81178e-18	endosperm	Mo17-biased
Zm00001d032325	0	40	0	77	40	77	2.53965e-10	1.7096e-18	endosperm	Mo17-biased
Zm00001d032469	0	54	0	114	54	114	2.00492e-13	1.3031e-26	endosperm	Mo17-biased
Zm00001d032620	18	510	61	1407	528	1468	1.04283e-101	2.32295e-270	endosperm	Mo17-biased
Zm00001d032925	0	71	2	226	71	228	3.57229e-17	8.73134e-50	endosperm	Mo17-biased
Zm00001d033260	1	34	0	42	35	42	2.43277e-08	9.12744e-11	endosperm	Mo17-biased
Zm00001d033767	0	357	7	346	357	353	1.26718e-79	8.9307e-73	endosperm	Mo17-biased
Zm00001d034248	9	569	47	1371	578	1418	5.22873e-120	8.15314e-271	endosperm	Mo17-biased
Zm00001d034333	4	95	5	396	99	401	5.91665e-20	6.65208e-85	endosperm	Mo17-biased
Zm00001d034499	0	117	0	231	117	231	2.8707e-27	3.60799e-52	endosperm	Mo17-biased
Zm00001d034628	0	10028	14	14820	10028	14834	0	0	endosperm	Mo17-biased
Zm00001d034630	0	988	0	1683	988	1683	7.28876e-217	0	endosperm	Mo17-biased
Zm00001d034640	2	5953	3	5636	5955	5639	0	0	endosperm	Mo17-biased
Zm00001d034836	68	330	9	293	398	302	2.13404e-39	4.93044e-60	endosperm	Mo17-biased
Zm00001d034964	0	330	0	293	330	293	9.61151e-74	1.10382e-65	endosperm	Mo17-biased	cluster40
Zm00001d034965	0	240	0	305	240	305	3.93287e-54	2.68209e-68	endosperm	Mo17-biased	cluster40
Zm00001d035014	0	227	0	309	227	309	2.68915e-51	3.6064e-69	endosperm	Mo17-biased
Zm00001d035029	39	18623	53	19159	18662	19212	0	0	endosperm	Mo17-biased	cluster41
Zm00001d035030	0	2199	0	2822	2199	2822	0	0	endosperm	Mo17-biased	cluster41
Zm00001d035031	1	5262	46	5935	5263	5981	0	0	endosperm	Mo17-biased	cluster41
Zm00001d035032	1	3085	0	5566	3086	5566	0	0	endosperm	Mo17-biased	cluster41
Zm00001d035034	20	539	27	1034	559	1061	8.40479e-107	7.46795e-210	endosperm	Mo17-biased
Zm00001d035051	53	821	26	978	874	1004	8.78242e-149	2.54889e-198	endosperm	Mo17-biased
Zm00001d035054	2	11857	12	15699	11859	15711	0	0	endosperm	Mo17-biased
Zm00001d035079	0	291	0	516	291	516	3.01072e-65	3.1391e-114	endosperm	Mo17-biased
Zm00001d035081	0	104	0	217	104	217	2.02318e-24	4.08117e-49	endosperm	Mo17-biased	cluster42
Zm00001d035082	0	1968	4	5988	1968	5992	0	0	endosperm	Mo17-biased	cluster42
Zm00001d035098	0	271	0	171	271	171	6.8702e-61	4.47471e-39	endosperm	Mo17-biased
Zm00001d035113	24	1174	32	1168	1198	1200	4.63665e-242	7.28979e-236	endosperm	Mo17-biased
Zm00001d035136	0	28	0	146	28	146	1.21317e-07	1.29821e-33	endosperm	Mo17-biased
Zm00001d035140	2	6806	13	7325	6808	7338	0	0	endosperm	Mo17-biased
Zm00001d035154	0	73	0	116	73	116	1.29651e-17	4.75301e-27	endosperm	Mo17-biased
Zm00001d035170	0	826	3	1305	826	1308	1.20035e-181	8.25091e-284	endosperm	Mo17-biased
Zm00001d035172	0	137	0	136	137	136	1.20586e-31	1.99532e-31	endosperm	Mo17-biased
Zm00001d035187	0	46	0	176	46	176	1.18254e-11	3.6211e-40	endosperm	Mo17-biased
Zm00001d035254	0	69	0	76	69	76	9.84644e-17	2.83668e-18	endosperm	Mo17-biased
Zm00001d035321	3	1627	0	1510	1630	1510	0	0	endosperm	Mo17-biased
Zm00001d035331	0	38	0	90	38	90	7.07454e-10	2.38162e-21	endosperm	Mo17-biased
Zm00001d035333	0	144	0	123	144	123	3.553e-33	1.3945e-28	endosperm	Mo17-biased
Zm00001d035336	0	983	4	2418	983	2422	8.90203e-216	0	endosperm	Mo17-biased	cluster43
Zm00001d035337	0	1624	4	3296	1624	3300	0	0	endosperm	Mo17-biased	cluster43
Zm00001d035445	0	193	0	167	193	167	7.03925e-44	3.34529e-38	endosperm	Mo17-biased
Zm00001d035550	0	105	0	281	105	281	1.22137e-24	4.54658e-63	endosperm	Mo17-biased
Zm00001d035984	0	308	0	577	308	577	5.95553e-69	1.68519e-127	endosperm	Mo17-biased
Zm00001d036739	0	36	0	55	36	55	1.9732e-09	1.20531e-13	endosperm	Mo17-biased
Zm00001d036835	0	72	0	58	72	58	2.152e-17	2.6212e-14	endosperm	Mo17-biased
Zm00001d036941	7	444	0	746	451	746	4.36394e-94	2.97271e-164	endosperm	Mo17-biased
Zm00001d036951	3	38	3	131	41	134	4.60096e-08	2.01606e-28	endosperm	Mo17-biased
Zm00001d037882	3	139	2	78	142	80	3.60648e-30	1.94458e-17	endosperm	Mo17-biased
Zm00001d037890	0	41	0	26	41	26	1.52231e-10	3.41421e-07	endosperm	Mo17-biased
Zm00001d037921	0	57	0	42	57	42	4.35816e-14	9.12744e-11	endosperm	Mo17-biased
Zm00001d038950	0	31	14	437	31	451	2.58031e-08	2.82464e-88	endosperm	Mo17-biased
Zm00001d039326	0	136	3	537	136	540	1.99532e-31	7.43981e-117	endosperm	Mo17-biased
Zm00001d039414	0	24	2	44	24	46	9.63367e-07	5.91945e-10	endosperm	Mo17-biased
Zm00001d039564	178	1347	87	2588	1525	2675	6.89329e-197	0	endosperm	Mo17-biased
Zm00001d040002	12	80	13	365	92	378	1.34608e-12	2.91403e-73	endosperm	Mo17-biased
Zm00001d040285	3	21	1	125	24	126	0.000238565	2.27176e-28	endosperm	Mo17-biased
Zm00001d040358	0	125	0	314	125	314	5.08952e-29	2.9368e-70	endosperm	Mo17-biased
Zm00001d040420	0	52	0	94	52	94	5.55012e-13	3.15527e-22	endosperm	Mo17-biased
Zm00001d040502	0	22	0	97	22	97	2.72653e-06	6.9328e-23	endosperm	Mo17-biased
Zm00001d040569	3	304	1	333	307	334	3.81582e-66	9.55396e-74	endosperm	Mo17-biased
Zm00001d040674	0	148	0	185	148	185	4.7439e-34	3.92466e-42	endosperm	Mo17-biased
Zm00001d040751	0	46	0	87	46	87	1.18254e-11	1.08522e-20	endosperm	Mo17-biased
Zm00001d041678	6	262	11	823	268	834	4.03098e-55	6.02677e-174	endosperm	Mo17-biased
Zm00001d041746	0	1119	4	2673	1119	2677	2.4512e-245	0	endosperm	Mo17-biased
Zm00001d042099	0	48	0	80	48	80	4.26224e-12	3.74414e-19	endosperm	Mo17-biased
Zm00001d042154	0	151	0	290	151	290	1.04808e-34	4.97234e-65	endosperm	Mo17-biased
Zm00001d042473	0	31	8	259	31	267	2.58031e-08	2.99159e-53	endosperm	Mo17-biased
Zm00001d042485	0	399	0	901	399	901	9.09132e-89	5.94891e-198	endosperm	Mo17-biased
Zm00001d042655	1	22	2	38	23	40	1.19334e-05	1.25488e-08	endosperm	Mo17-biased
Zm00001d042917	3	39	32	621	42	653	2.7774e-08	1.49312e-117	endosperm	Mo17-biased
Zm00001d043274	69	534	21	707	603	728	5.73237e-80	1.33976e-142	endosperm	Mo17-biased
Zm00001d043341	0	431	0	926	431	926	9.84562e-96	2.18689e-203	endosperm	Mo17-biased
Zm00001d043618	4	189	8	483	193	491	1.85382e-40	6.11013e-102	endosperm	Mo17-biased
Zm00001d043673	0	1690	0	2064	1690	2064	0	0	endosperm	Mo17-biased
Zm00001d044169	0	144	0	178	144	178	3.553e-33	1.3247e-40	endosperm	Mo17-biased
Zm00001d044173	18	783	5	644	801	649	6.57398e-161	7.63493e-139	endosperm	Mo17-biased
Zm00001d044376	25	177	9	944	202	953	1.07789e-26	1.66864e-201	endosperm	Mo17-biased
Zm00001d044419	0	24	0	61	24	61	9.63367e-07	5.70754e-15	endosperm	Mo17-biased
Zm00001d044502	1	274	4	549	275	553	6.82023e-61	7.99661e-119	endosperm	Mo17-biased
Zm00001d045137	4	53	3	170	57	173	8.57183e-11	6.16176e-37	endosperm	Mo17-biased
Zm00001d045295	1	20	2	78	21	80	3.3813e-05	1.94458e-17	endosperm	Mo17-biased
Zm00001d045355	64	642	50	909	706	959	6.42619e-105	2.3946e-169	endosperm	Mo17-biased
Zm00001d045462	1083	58325	716	27305	59408	28021	0	0	endosperm	Mo17-biased
Zm00001d045574	51	517	24	940	568	964	3.89531e-85	2.68407e-191	endosperm	Mo17-biased
Zm00001d046272	0	143	0	74	143	74	5.87808e-33	7.81178e-18	endosperm	Mo17-biased
Zm00001d046705	0	99	6	135	99	141	2.52504e-23	1.71539e-27	endosperm	Mo17-biased	cluster44
Zm00001d046706	0	59	0	102	59	102	1.57674e-14	5.55223e-24	endosperm	Mo17-biased	cluster44
Zm00001d047274	0	278	0	312	278	312	2.04852e-62	8.00842e-70	endosperm	Mo17-biased
Zm00001d047407	50	1381	61	3345	1431	3406	3.38478e-271	0	endosperm	Mo17-biased
Zm00001d047858	0	24	0	56	24	56	9.63367e-07	7.24718e-14	endosperm	Mo17-biased
Zm00001d047939	13	75	0	183	88	183	3.86346e-11	1.07259e-41	endosperm	Mo17-biased
Zm00001d048693	130	623	36	834	753	870	3.60265e-72	3.35981e-161	endosperm	Mo17-biased
Zm00001d049176	1	38	0	197	39	197	3.12792e-09	9.43035e-45	endosperm	Mo17-biased
Zm00001d049413	0	243	3	563	243	566	8.72153e-55	1.64438e-122	endosperm	Mo17-biased
Zm00001d050775	0	266	0	361	266	361	8.44734e-60	1.70546e-80	endosperm	Mo17-biased
Zm00001d050848	7	110	7	278	117	285	1.69302e-21	5.4771e-58	endosperm	Mo17-biased
Zm00001d050877	0	225	0	378	225	378	7.34201e-51	3.39156e-84	endosperm	Mo17-biased
Zm00001d051161	4	61	2	320	65	322	1.54957e-12	2.8645e-70	endosperm	Mo17-biased
Zm00001d051310	1	316	0	597	317	597	4.81904e-70	7.52194e-132	endosperm	Mo17-biased
Zm00001d051460	0	20	0	220	20	220	7.7443e-06	9.04457e-50	endosperm	Mo17-biased
Zm00001d051801	0	74	0	89	74	89	7.81178e-18	3.94817e-21	endosperm	Mo17-biased
Zm00001d052259	0	1790	1	1995	1790	1996	0	0	endosperm	Mo17-biased
Zm00001d052266	0	159	0	115	159	115	1.87131e-36	7.86983e-27	endosperm	Mo17-biased
Zm00001d052268	0	41	0	30	41	30	1.52231e-10	4.32051e-08	endosperm	Mo17-biased
Zm00001d052291	2	52	1	42	54	43	1.01657e-11	4.04089e-10	endosperm	Mo17-biased
Zm00001d052307	37	1493	21	1880	1530	1901	2.85851e-303	0	endosperm	Mo17-biased	cluster45
Zm00001d052308	103	5820	63	6238	5923	6301	0	0	endosperm	Mo17-biased	cluster45
Zm00001d052310	0	143	0	108	143	108	5.87808e-33	2.68781e-25	endosperm	Mo17-biased
Zm00001d052312	0	172	0	236	172	236	2.70623e-39	2.93034e-53	endosperm	Mo17-biased
Zm00001d052314	0	605	0	879	605	879	1.36858e-133	3.60606e-193	endosperm	Mo17-biased
Zm00001d052339	0	1011	4	1070	1011	1074	7.29927e-222	4.31081e-232	endosperm	Mo17-biased
Zm00001d052378	45	635	43	1329	680	1372	2.43374e-113	4.10925e-264	endosperm	Mo17-biased
Zm00001d052385	2	4738	2	7467	4740	7469	0	0	endosperm	Mo17-biased
Zm00001d052403	4	58	7	238	62	245	6.98284e-12	2.7307e-49	endosperm	Mo17-biased
Zm00001d052423	0	99	0	96	99	96	2.52504e-23	1.14885e-22	endosperm	Mo17-biased
Zm00001d052433	7	40	3	275	47	278	1.48277e-06	7.9158e-60	endosperm	Mo17-biased	cluster46
Zm00001d052434	1	79	14	381	80	395	2.76575e-18	3.89405e-76	endosperm	Mo17-biased	cluster46
Zm00001d052439	0	111	0	145	111	145	5.91713e-26	2.14766e-33	endosperm	Mo17-biased
Zm00001d052453	41	467	17	773	508	790	1.12564e-79	2.36363e-159	endosperm	Mo17-biased
Zm00001d052458	0	937	13	2967	937	2980	8.8848e-206	0	endosperm	Mo17-biased
Zm00001d052489	0	242	0	296	242	296	1.44088e-54	2.45053e-66	endosperm	Mo17-biased
Zm00001d052494	360	31663	389	26615	32023	27004	0	0	endosperm	Mo17-biased
Zm00001d052495	1	197	0	493	198	493	4.2156e-44	3.16997e-109	endosperm	Mo17-biased
Zm00001d052520	0	372	3	567	372	570	6.86657e-83	2.21796e-123	endosperm	Mo17-biased
Zm00001d052544	0	105	0	23	105	23	1.22137e-24	1.62003e-06	endosperm	Mo17-biased
Zm00001d052561	0	225	0	288	225	288	7.34201e-51	1.35627e-64	endosperm	Mo17-biased
Zm00001d052566	642	9029	230	8205	9671	8435	0	0	endosperm	Mo17-biased
Zm00001d052584	2	306	23	581	308	604	3.20965e-67	4.02595e-114	endosperm	Mo17-biased
Zm00001d052621	0	1315	0	853	1315	853	6.21627e-288	1.61944e-187	endosperm	Mo17-biased
Zm00001d052622	0	492	0	556	492	556	5.23168e-109	6.23395e-123	endosperm	Mo17-biased
Zm00001d052632	0	109	0	124	109	124	1.62288e-25	8.42444e-29	endosperm	Mo17-biased
Zm00001d052677	0	217	1	282	217	283	4.08117e-49	1.23151e-62	endosperm	Mo17-biased
Zm00001d053184	4	27	0	43	31	43	3.61313e-05	5.47404e-11	endosperm	Mo17-biased
Zm00001d053294	0	24	0	21	24	21	9.63367e-07	4.59288e-06	endosperm	Mo17-biased
Zm00001d053555	0	112	0	161	112	161	3.57314e-26	6.84178e-37	endosperm	Mo17-biased	cluster47
Zm00001d053556	2	353	6	600	355	606	1.86479e-77	1.22281e-128	endosperm	Mo17-biased	cluster47
Zm00001d053559	0	213	0	224	213	224	3.04352e-48	1.21317e-50	endosperm	Mo17-biased
Zm00001d053561	14	1114	10	1234	1128	1244	2.84142e-235	7.01638e-264	endosperm	Mo17-biased
Zm00001d053876	0	49	0	62	49	62	2.55965e-12	3.43461e-15	endosperm	Mo17-biased

## Sheet: Table S3
Table S3: List of ASEGs identified in MC/CM embryo and endosperm.
Gene ID	CM_C	CM_M	MC_C	MC_M	CM_total	MC_total	p-value_CM	p-value_MC	tissue	biased	Cluster
Zm00001d000548	265	0	282	0	265	282	1.39534e-59	2.75278e-63	embryo	CAU5
Zm00001d001811	55	0	31	0	55	31	1.20531e-13	2.58031e-08	embryo	CAU5
Zm00001d002000	38	4	34	0	42	34	1.55173e-07	5.51126e-09	embryo	CAU5
Zm00001d002465	135	0	90	0	135	90	3.30172e-31	2.38162e-21	embryo	CAU5
Zm00001d002610	164	9	108	9	173	117	4.6958e-32	5.56039e-20	embryo	CAU5
Zm00001d002735	175	1	187	0	176	187	2.67548e-39	1.43614e-42	embryo	CAU5
Zm00001d002943	145	1	93	0	146	93	9.59169e-33	5.22949e-22	embryo	CAU5
Zm00001d003155	23	1	20	2	24	22	7.09797e-06	0.000124237	embryo	CAU5
Zm00001d003772	69	0	51	0	69	51	9.84644e-17	9.23669e-13	embryo	CAU5
Zm00001d003872	1674	158	1331	147	1832	1478	8.70412e-275	2.83648e-208	embryo	CAU5
Zm00001d003982	102	0	75	0	102	75	5.55223e-24	4.70719e-18	embryo	CAU5
Zm00001d004116	34	0	31	0	34	31	5.51126e-09	2.58031e-08	embryo	CAU5
Zm00001d004171	434	9	417	32	443	449	1.14276e-90	9.03881e-74	embryo	CAU5
Zm00001d004433	162	0	129	0	162	129	4.13707e-37	6.78191e-30	embryo	CAU5
Zm00001d004575	23	0	28	0	23	28	1.62003e-06	1.21317e-07	embryo	CAU5
Zm00001d005001	389	19	224	24	408	248	5.97547e-75	5.91205e-37	embryo	CAU5
Zm00001d005154	198	0	60	2	198	62	5.70547e-45	1.75816e-13	embryo	CAU5
Zm00001d005599	198	0	154	0	198	154	5.70547e-45	2.31597e-35	embryo	CAU5
Zm00001d005672	1053	0	562	10	1053	572	5.42343e-231	7.30648e-118	embryo	CAU5
Zm00001d006182	422	0	354	6	422	360	8.95632e-94	3.88063e-75	embryo	CAU5
Zm00001d006249	729	0	896	12	729	908	1.47791e-160	3.54531e-189	embryo	CAU5
Zm00001d006833	328	0	217	0	328	217	2.62059e-73	4.08117e-49	embryo	CAU5
Zm00001d006939	205	0	156	0	205	156	1.69352e-46	8.46588e-36	embryo	CAU5
Zm00001d006941	261	0	213	0	261	213	1.03883e-58	3.04352e-48	embryo	CAU5
Zm00001d007050	360	0	245	0	360	245	2.81571e-80	3.19545e-55	embryo	CAU5
Zm00001d007277	1982	18	1848	17	2000	1865	0	0	embryo	CAU5
Zm00001d007401	42	1	21	1	43	22	4.04089e-10	2.00788e-05	embryo	CAU5
Zm00001d007405	112	0	100	0	112	100	3.57314e-26	1.52399e-23	embryo	CAU5
Zm00001d007427	217	0	169	0	217	169	4.08117e-49	1.22345e-38	embryo	CAU5
Zm00001d007896	26	0	52	4	26	56	3.41421e-07	1.415e-10	embryo	CAU5
Zm00001d007932	101	0	63	0	101	63	9.19844e-24	2.06709e-15	embryo	CAU5
Zm00001d008042	32	1	47	4	33	51	6.79891e-08	1.73125e-09	embryo	CAU5
Zm00001d008177	294	0	190	5	294	195	6.6837e-66	4.6262e-40	embryo	CAU5
Zm00001d008234	29	0	34	0	29	34	7.2379e-08	5.51126e-09	embryo	CAU5
Zm00001d008303	794	3	678	0	797	678	9.62838e-173	1.81912e-149	embryo	CAU5
Zm00001d008595	696	0	1167	2	696	1169	2.21584e-153	1.81231e-254	embryo	CAU5
Zm00001d008805	62	0	79	5	62	84	3.43461e-15	6.79979e-16	embryo	CAU5
Zm00001d009000	1944	94	1069	118	2038	1187	0	1.02621e-167	embryo	CAU5
Zm00001d009594	999	5	396	8	1004	404	5.13418e-216	4.99774e-83	embryo	CAU5
Zm00001d009600	159	13	103	8	172	111	8.7259e-29	1.9331e-19	embryo	CAU5
Zm00001d009688	554	0	319	0	554	319	1.69761e-122	2.39182e-71	embryo	CAU5
Zm00001d009727	605	0	323	0	605	323	1.36858e-133	3.21699e-72	embryo	CAU5
Zm00001d009735	31	3	37	0	34	37	1.57121e-06	1.1813e-09	embryo	CAU5
Zm00001d009794	302	1	207	0	303	207	5.40464e-67	6.20022e-47	embryo	CAU5
Zm00001d009835	80	0	51	0	80	51	3.74414e-19	9.23669e-13	embryo	CAU5
Zm00001d010044	380	0	478	0	380	478	1.24442e-84	5.8203e-106	embryo	CAU5
Zm00001d011021	108	0	77	1	108	78	2.68781e-25	7.61145e-18	embryo	CAU5
Zm00001d011284	118	3	113	0	121	113	1.39668e-25	2.15777e-26	embryo	CAU5
Zm00001d011868	66	0	22	0	66	22	4.50928e-16	2.72653e-06	embryo	CAU5
Zm00001d012048	87	9	29	1	96	30	1.70874e-15	3.18638e-07	embryo	CAU5
Zm00001d012099	287	0	206	0	287	206	2.23998e-64	1.0247e-46	embryo	CAU5
Zm00001d012291	153	11	214	14	164	228	1.42921e-28	4.80211e-40	embryo	CAU5
Zm00001d012510	258	1	139	12	259	151	2.09447e-57	4.88837e-25	embryo	CAU5
Zm00001d012797	58	0	23	0	58	23	2.6212e-14	1.62003e-06	embryo	CAU5
Zm00001d012964	44	0	65	0	44	65	3.28379e-11	7.48988e-16	embryo	CAU5
Zm00001d013517	408	0	508	0	408	508	9.98808e-91	1.72728e-112	embryo	CAU5
Zm00001d013771	61	0	39	0	61	39	5.70754e-15	4.2381e-10	embryo	CAU5
Zm00001d013906	37	0	24	0	37	24	1.1813e-09	9.63367e-07	embryo	CAU5
Zm00001d015050	59	0	74	0	59	74	1.57674e-14	7.81178e-18	embryo	CAU5
Zm00001d015333	61	0	32	0	61	32	5.70754e-15	1.54174e-08	embryo	CAU5
Zm00001d015611	223	1	102	0	224	102	8.96381e-50	5.55223e-24	embryo	CAU5
Zm00001d015935	180	0	137	0	180	137	4.84646e-41	1.20586e-31	embryo	CAU5
Zm00001d016031	28	0	22	0	28	22	1.21317e-07	2.72653e-06	embryo	CAU5
Zm00001d016551	228	12	145	15	240	160	3.4831e-44	8.90971e-25	embryo	CAU5
Zm00001d016679	889	32	875	25	921	900	1.93669e-175	1.34316e-176	embryo	CAU5
Zm00001d017112	385	27	270	23	412	293	1.27194e-69	3.35599e-47	embryo	CAU5
Zm00001d017393	73	1	28	1	74	29	5.7702e-17	5.33731e-07	embryo	CAU5
Zm00001d017727	31	0	47	1	31	48	2.58031e-08	3.14692e-11	embryo	CAU5
Zm00001d017806	142	8	58	6	150	64	7.33427e-28	8.03206e-11	embryo	CAU5
Zm00001d017954	39	2	46	3	41	49	7.54019e-09	8.10508e-10	embryo	CAU5
Zm00001d018255	23	2	42	4	25	46	2.66917e-05	2.10925e-08	embryo	CAU5
Zm00001d018332	103	3	49	3	106	52	2.65779e-22	1.78189e-10	embryo	CAU5
Zm00001d018713	356	0	182	0	356	182	2.09214e-79	1.7732e-41	embryo	CAU5
Zm00001d019032	343	1	29	0	344	29	6.3437e-76	7.2379e-08	embryo	CAU5
Zm00001d019087	68	7	46	3	75	49	1.87238e-12	8.10508e-10	embryo	CAU5
Zm00001d019258	1464	0	1147	0	1464	1147	2.60224375664585e-320	2.01326e-251	embryo	CAU5
Zm00001d019396	28	0	21	0	28	21	1.21317e-07	4.59288e-06	embryo	CAU5
Zm00001d019497	39	4	54	1	43	55	9.42636e-08	8.90072e-13	embryo	CAU5
Zm00001d019565	490	34	174	4	524	178	2.70537e-88	3.45256e-37	embryo	CAU5
Zm00001d020160	155	0	90	0	155	90	1.40023e-35	2.38162e-21	embryo	CAU5
Zm00001d020227	59	0	57	2	59	59	1.57674e-14	8.04485e-13	embryo	CAU5
Zm00001d020595	513	23	385	25	536	410	2.01718e-99	1.02555e-70	embryo	CAU5
Zm00001d020935	216	6	144	0	222	144	4.11847e-45	3.553e-33	embryo	CAU5
Zm00001d021000	715	2	612	1	717	613	3.26411e-156	1.84008e-134	embryo	CAU5
Zm00001d021039	46	4	33	3	50	36	2.85551e-09	5.73307e-07	embryo	CAU5
Zm00001d021149	43	0	61	0	43	61	5.47404e-11	5.70754e-15	embryo	CAU5
Zm00001d022639	209	1	152	0	210	152	1.01494e-46	6.33622e-35	embryo	CAU5
Zm00001d023266	176	1	121	0	177	121	1.61822e-39	3.82136e-28	embryo	CAU5
Zm00001d023495	171	0	111	0	171	111	4.47471e-39	5.91713e-26	embryo	CAU5
Zm00001d023581	63	4	46	1	67	47	5.67812e-13	5.24102e-11	embryo	CAU5
Zm00001d023840	827	0	604	0	827	604	7.27612e-182	2.25827e-133	embryo	CAU5
Zm00001d024505	27	0	33	1	27	34	2.03458e-07	4.06618e-08	embryo	CAU5
Zm00001d025192	163	0	87	0	163	87	2.50164e-37	1.08522e-20	embryo	CAU5
Zm00001d025389	344	1	250	0	345	250	3.8421e-76	2.59683e-56	embryo	CAU5
Zm00001d025586	428	17	535	41	445	576	1.52244e-84	3.87126e-94	embryo	CAU5
Zm00001d025805	68	0	23	0	68	23	1.63497e-16	1.62003e-06	embryo	CAU5
Zm00001d025833	3461	165	2316	114	3626	2430	0	0	embryo	CAU5
Zm00001d025987	100	0	67	0	100	67	1.52399e-23	2.7151e-16	embryo	CAU5
Zm00001d026376	64	0	29	0	64	29	1.2442e-15	7.2379e-08	embryo	CAU5
Zm00001d026392	364	0	246	0	364	246	3.78977e-81	1.93423e-55	embryo	CAU5
Zm00001d026442	91	0	61	0	91	61	1.43674e-21	5.70754e-15	embryo	CAU5
Zm00001d026591	1114	66	1015	79	1180	1094	2.01264e-204	3.58093e-176	embryo	CAU5
Zm00001d026652	35	2	31	0	37	31	5.7901e-08	2.58031e-08	embryo	CAU5
Zm00001d026683	57	0	45	1	57	46	4.35816e-14	8.73044e-11	embryo	CAU5
Zm00001d027271	86	0	57	2	86	59	1.79937e-20	8.04485e-13	embryo	CAU5
Zm00001d027303	166	0	86	0	166	86	5.53185e-38	1.79937e-20	embryo	CAU5
Zm00001d027690	27	0	20	0	27	20	2.03458e-07	7.7443e-06	embryo	CAU5
Zm00001d027834	41	0	30	0	41	30	1.52231e-10	4.32051e-08	embryo	CAU5
Zm00001d028140	97	5	73	2	102	75	8.2872e-20	2.43663e-16	embryo	CAU5
Zm00001d028184	35	0	29	0	35	29	3.29709e-09	7.2379e-08	embryo	CAU5
Zm00001d028639	106	7	108	9	113	117	1.24113e-20	5.56039e-20	embryo	CAU5
Zm00001d029042	39	0	20	0	39	20	4.2381e-10	7.7443e-06	embryo	CAU5
Zm00001d029218	100	9	298	6	109	304	2.87648e-18	5.92075e-63	embryo	CAU5
Zm00001d029237	1363	0	764	0	1363	764	2.3051e-298	3.62526e-168	embryo	CAU5
Zm00001d029360	337	2	339	6	339	345	5.68475e-74	7.1149e-72	embryo	CAU5
Zm00001d029542	40	0	32	0	40	32	2.53965e-10	1.54174e-08	embryo	CAU5
Zm00001d029801	53	0	31	0	53	31	3.33552e-13	2.58031e-08	embryo	CAU5
Zm00001d030034	245	0	161	0	245	161	3.19545e-55	6.84178e-37	embryo	CAU5
Zm00001d030062	97	0	108	0	97	108	6.9328e-23	2.68781e-25	embryo	CAU5
Zm00001d030270	56	0	32	1	56	33	7.24718e-14	6.79891e-08	embryo	CAU5
Zm00001d031563	115	0	84	0	115	84	7.86983e-27	4.9478e-20	embryo	CAU5
Zm00001d032029	371	36	315	27	407	342	6.37652e-62	1.10629e-54	embryo	CAU5
Zm00001d032528	99	0	96	0	99	96	2.52504e-23	1.14885e-22	embryo	CAU5
Zm00001d032742	204	1	146	0	205	146	1.25129e-45	1.29821e-33	embryo	CAU5
Zm00001d033139	77	0	66	0	77	66	1.7096e-18	4.50928e-16	embryo	CAU5
Zm00001d033383	118	6	216	2	124	218	8.4791e-24	1.32391e-47	embryo	CAU5
Zm00001d034034	421	34	341	33	455	374	1.46275e-73	4.16268e-57	embryo	CAU5
Zm00001d034089	66	0	34	0	66	34	4.50928e-16	5.51126e-09	embryo	CAU5
Zm00001d035628	2143	73	1496	37	2216	1533	0	6.39369e-304	embryo	CAU5
Zm00001d035683	272	0	34	0	272	34	4.15938e-61	5.51126e-09	embryo	CAU5
Zm00001d036006	62	0	28	0	62	28	3.43461e-15	1.21317e-07	embryo	CAU5
Zm00001d036086	58	0	25	0	58	25	2.6212e-14	5.73309e-07	embryo	CAU5
Zm00001d036530	108	0	81	0	108	81	2.68781e-25	2.2572e-19	embryo	CAU5
Zm00001d036911	149	0	98	4	149	102	2.86777e-34	1.31017e-20	embryo	CAU5
Zm00001d036932	81	0	50	0	81	50	2.2572e-19	1.53748e-12	embryo	CAU5
Zm00001d036951	1146	18	1236	13	1164	1249	1.03671e-239	2.08767e-262	embryo	CAU5
Zm00001d037207	89	3	126	7	92	133	3.07147e-19	5.80588e-25	embryo	CAU5
Zm00001d037249	24	0	19	2	24	21	9.63367e-07	0.000207503	embryo	CAU5
Zm00001d037315	98	6	89	8	104	97	1.858e-19	1.96329e-16	embryo	CAU5
Zm00001d038435	76	0	27	0	76	27	2.83668e-18	2.03458e-07	embryo	CAU5
Zm00001d038459	45	0	39	0	45	39	1.97036e-11	4.2381e-10	embryo	CAU5
Zm00001d038460	160	15	95	8	175	103	5.88656e-28	1.01382e-17	embryo	CAU5
Zm00001d038524	112	0	88	0	112	88	3.57314e-26	6.54551e-21	embryo	CAU5
Zm00001d039181	330	18	194	15	348	209	8.62412e-63	3.28362e-35	embryo	CAU5
Zm00001d039184	68	4	61	1	72	62	4.61148e-14	2.53663e-14	embryo	CAU5
Zm00001d039203	45	0	53	4	45	57	1.97036e-11	8.57183e-11	embryo	CAU5
Zm00001d039434	56	0	65	0	56	65	7.24718e-14	7.48988e-16	embryo	CAU5
Zm00001d039546	409	0	229	0	409	229	6.0507e-91	9.84991e-52	embryo	CAU5
Zm00001d039742	78	0	82	0	78	82	1.03042e-18	1.36088e-19	embryo	CAU5
Zm00001d040100	31	0	23	0	31	23	2.58031e-08	1.62003e-06	embryo	CAU5
Zm00001d040375	169	0	128	0	169	128	1.22345e-38	1.12244e-29	embryo	CAU5
Zm00001d040422	110	8	50	4	118	54	6.00799e-21	3.85457e-10	embryo	CAU5
Zm00001d040693	2088	0	1306	0	2088	1306	0	5.61493e-286	embryo	CAU5
Zm00001d041327	45	0	41	0	45	41	1.97036e-11	1.52231e-10	embryo	CAU5
Zm00001d041436	722	13	766	16	735	782	9.387e-151	1.89156e-158	embryo	CAU5
Zm00001d041511	82	0	58	0	82	58	1.36088e-19	2.6212e-14	embryo	CAU5
Zm00001d041712	46	0	21	0	46	21	1.18254e-11	4.59288e-06	embryo	CAU5
Zm00001d041861	102	0	59	0	102	59	5.55223e-24	1.57674e-14	embryo	CAU5
Zm00001d041991	39	2	20	2	41	22	7.54019e-09	0.000124237	embryo	CAU5
Zm00001d041996	226	25	180	6	251	186	6.98026e-37	2.80257e-37	embryo	CAU5
Zm00001d042064	193	0	140	0	193	140	7.03925e-44	2.66206e-32	embryo	CAU5
Zm00001d042092	164	0	115	2	164	117	1.51275e-37	1.51468e-25	embryo	CAU5
Zm00001d042126	92	0	65	1	92	66	8.66774e-22	3.33051e-15	embryo	CAU5
Zm00001d043254	96	0	26	0	96	26	1.14885e-22	3.41421e-07	embryo	CAU5
Zm00001d043264	76	0	26	0	76	26	2.83668e-18	3.41421e-07	embryo	CAU5
Zm00001d043498	27	0	46	0	27	46	2.03458e-07	1.18254e-11	embryo	CAU5
Zm00001d043628	74	7	83	5	81	88	9.73539e-14	9.18862e-17	embryo	CAU5
Zm00001d044043	199	15	170	8	214	178	2.79073e-36	6.29423e-34	embryo	CAU5
Zm00001d044187	122	3	88	7	125	95	1.86605e-26	9.53609e-17	embryo	CAU5
Zm00001d044480	334	6	297	7	340	304	8.70866e-71	4.04376e-62	embryo	CAU5
Zm00001d044668	94	1	94	1	95	95	1.40649e-21	1.40649e-21	embryo	CAU5
Zm00001d044927	294	7	241	10	301	251	1.81626e-61	3.73276e-48	embryo	CAU5
Zm00001d045356	197	0	149	0	197	149	9.43035e-45	2.86777e-34	embryo	CAU5
Zm00001d045473	131	4	185	12	135	197	8.24669e-28	6.58371e-35	embryo	CAU5
Zm00001d045511	82	0	112	0	82	112	1.36088e-19	3.57314e-26	embryo	CAU5
Zm00001d045973	63	0	25	0	63	25	2.06709e-15	5.73309e-07	embryo	CAU5
Zm00001d046210	442	29	228	9	471	237	9.61883e-81	6.35768e-46	embryo	CAU5
Zm00001d046645	51	0	43	0	51	43	9.23669e-13	5.47404e-11	embryo	CAU5
Zm00001d046781	97	4	46	0	101	46	2.16559e-20	1.18254e-11	embryo	CAU5
Zm00001d047121	112	7	53	0	119	53	6.25039e-22	3.33552e-13	embryo	CAU5
Zm00001d047323	331	0	206	0	331	206	5.82092e-74	1.0247e-46	embryo	CAU5
Zm00001d047480	21	2	25	2	23	27	7.43955e-05	9.58408e-06	embryo	CAU5
Zm00001d047662	44	0	30	0	44	30	3.28379e-11	4.32051e-08	embryo	CAU5
Zm00001d047831	37	2	30	2	39	32	2.08876e-08	7.43104e-07	embryo	CAU5
Zm00001d048093	177	4	38	0	181	38	7.65726e-38	7.07454e-10	embryo	CAU5
Zm00001d048372	1311	0	1195	2	1311	1197	4.60023e-287	1.48941e-260	embryo	CAU5
Zm00001d048421	72	6	21	1	78	22	7.83705e-14	2.00788e-05	embryo	CAU5
Zm00001d048643	208	19	91	6	227	97	4.26795e-36	6.11156e-18	embryo	CAU5
Zm00001d049253	89	0	56	0	89	56	3.94817e-21	7.24718e-14	embryo	CAU5
Zm00001d049469	56	3	32	1	59	33	5.19985e-12	6.79891e-08	embryo	CAU5
Zm00001d049823	768	28	689	41	796	730	1.2541e-151	4.12863e-127	embryo	CAU5
Zm00001d049911	48	1	31	1	49	32	1.88991e-11	1.13728e-07	embryo	CAU5
Zm00001d050298	88	0	43	0	88	43	6.54551e-21	5.47404e-11	embryo	CAU5
Zm00001d050464	109	0	109	0	109	109	1.62288e-25	1.62288e-25	embryo	CAU5
Zm00001d050635	14679	1	14871	4	14680	14875	0	0	embryo	CAU5
Zm00001d050655	724	0	500	0	724	500	1.80665e-159	9.50549e-111	embryo	CAU5
Zm00001d051311	122	0	74	0	122	74	2.3084e-28	7.81178e-18	embryo	CAU5
Zm00001d051609	94	1	36	0	95	36	1.40649e-21	1.9732e-09	embryo	CAU5
Zm00001d051987	270	29	180	17	299	197	3.75423e-44	3.52864e-31	embryo	CAU5
Zm00001d052038	53	5	34	1	58	35	2.9249e-10	2.43277e-08	embryo	CAU5
Zm00001d052346	98	8	86	5	106	91	2.29889e-18	2.04679e-17	embryo	CAU5
Zm00001d052614	183	0	90	0	183	90	1.07259e-41	2.38162e-21	embryo	CAU5
Zm00001d053256	488	0	294	0	488	294	3.88146e-108	6.6837e-66	embryo	CAU5
Zm00001d053731	122	4	116	10	126	126	7.58418e-26	3.61462e-21	embryo	CAU5
Zm00001d054049	32	2	28	0	34	28	2.67583e-07	1.21317e-07	embryo	CAU5
Zm00001d000982	0	429	0	345	429	345	2.68252e-95	5.1998e-77	embryo	Mo17
Zm00001d001140	0	257	0	614	257	614	7.73505e-58	1.50921e-135	embryo	Mo17
Zm00001d001916	6	127	6	110	133	116	9.39872e-26	4.62905e-22	embryo	Mo17
Zm00001d002072	4	43	3	39	47	42	1.27985e-08	2.7774e-08	embryo	Mo17
Zm00001d002174	1	93	1	76	94	77	2.33095e-21	1.26283e-17	embryo	Mo17
Zm00001d002316	5	45	3	64	50	67	1.54174e-08	9.17025e-14	embryo	Mo17
Zm00001d002556	0	37	0	41	37	41	1.1813e-09	1.52231e-10	embryo	Mo17
Zm00001d002647	0	33	0	39	33	39	9.21598e-09	4.2381e-10	embryo	Mo17
Zm00001d002937	10	306	3	326	316	329	2.96098e-62	6.17369e-71	embryo	Mo17
Zm00001d002958	0	21	0	33	21	33	4.59288e-06	9.21598e-09	embryo	Mo17
Zm00001d003045	0	74	0	39	74	39	7.81178e-18	4.2381e-10	embryo	Mo17
Zm00001d003058	2	114	0	89	116	89	2.50712e-25	3.94817e-21	embryo	Mo17
Zm00001d003090	0	209	0	149	209	149	2.2701e-47	2.86777e-34	embryo	Mo17
Zm00001d003439	0	36	0	49	36	49	1.9732e-09	2.55965e-12	embryo	Mo17
Zm00001d003552	16	176	21	220	192	241	7.64381e-31	1.28815e-37	embryo	Mo17
Zm00001d003593	4	36	1	43	40	44	4.20042e-07	2.42417e-10	embryo	Mo17
Zm00001d003620	0	52	0	52	52	52	5.55012e-13	5.55012e-13	embryo	Mo17
Zm00001d003757	3	74	0	84	77	84	5.90798e-16	4.9478e-20	embryo	Mo17
Zm00001d003785	0	168	8	156	168	164	2.02305e-38	6.81575e-31	embryo	Mo17
Zm00001d003790	0	107	0	59	107	59	4.45174e-25	1.57674e-14	embryo	Mo17
Zm00001d003794	0	29	0	62	29	62	7.2379e-08	3.43461e-15	embryo	Mo17
Zm00001d004525	0	71	6	104	71	110	3.57229e-17	9.2821e-21	embryo	Mo17
Zm00001d004885	0	44	0	34	44	34	3.28379e-11	5.51126e-09	embryo	Mo17
Zm00001d005121	0	31	0	50	31	50	2.58031e-08	1.53748e-12	embryo	Mo17
Zm00001d005376	0	66	0	57	66	57	4.50928e-16	4.35816e-14	embryo	Mo17
Zm00001d005430	0	49	0	54	49	54	2.55965e-12	2.00492e-13	embryo	Mo17
Zm00001d005662	0	38	1	45	38	46	7.07454e-10	8.73044e-11	embryo	Mo17
Zm00001d005679	0	23	0	20	23	20	1.62003e-06	7.7443e-06	embryo	Mo17
Zm00001d005873	1	123	0	76	124	76	6.22409e-28	2.83668e-18	embryo	Mo17
Zm00001d006066	4	81	0	53	85	53	6.72181e-17	3.33552e-13	embryo	Mo17
Zm00001d006099	4	185	4	156	189	160	1.38045e-39	2.90497e-33	embryo	Mo17
Zm00001d006213	217	61045	114	68748	61262	68862	0	0	embryo	Mo17
Zm00001d006298	0	61	0	30	61	30	5.70754e-15	4.32051e-08	embryo	Mo17
Zm00001d006328	0	142	0	123	142	123	9.72491e-33	1.3945e-28	embryo	Mo17
Zm00001d006373	0	25	0	20	25	20	5.73309e-07	7.7443e-06	embryo	Mo17
Zm00001d006392	0	51	0	43	51	43	9.23669e-13	5.47404e-11	embryo	Mo17
Zm00001d006441	0	33	0	20	33	20	9.21598e-09	7.7443e-06	embryo	Mo17
Zm00001d006525	0	66	0	46	66	46	4.50928e-16	1.18254e-11	embryo	Mo17
Zm00001d006527	7	80	5	90	87	95	5.01956e-15	2.76206e-18	embryo	Mo17
Zm00001d006570	0	104	6	93	104	99	2.02318e-24	2.25342e-18	embryo	Mo17
Zm00001d007227	1	36	0	35	37	35	8.71752e-09	3.29709e-09	embryo	Mo17
Zm00001d007234	10	3649	10	2965	3659	2975	0	0	embryo	Mo17
Zm00001d007437	0	177	2	121	177	123	2.19016e-40	7.37016e-27	embryo	Mo17
Zm00001d007555	1	40	1	43	41	44	1.12365e-09	2.42417e-10	embryo	Mo17
Zm00001d007602	0	28	0	70	28	70	1.21317e-07	5.93051e-17	embryo	Mo17
Zm00001d007672	0	30	0	22	30	22	4.32051e-08	2.72653e-06	embryo	Mo17
Zm00001d008189	0	21	1	22	21	23	4.59288e-06	1.19334e-05	embryo	Mo17
Zm00001d008367	6	132	0	118	138	118	7.69914e-27	1.7339e-27	embryo	Mo17
Zm00001d008569	0	20	0	24	20	24	7.7443e-06	9.63367e-07	embryo	Mo17
Zm00001d008583	0	63	0	33	63	33	2.06709e-15	9.21598e-09	embryo	Mo17
Zm00001d008633	0	22	0	24	22	24	2.72653e-06	9.63367e-07	embryo	Mo17
Zm00001d008649	9	83	6	108	92	114	1.20951e-14	1.25782e-21	embryo	Mo17
Zm00001d008904	0	44	0	23	44	23	3.28379e-11	1.62003e-06	embryo	Mo17
Zm00001d009827	2	54	0	68	56	68	3.6843e-12	1.63497e-16	embryo	Mo17
Zm00001d010154	0	70	0	36	70	36	5.93051e-17	1.9732e-09	embryo	Mo17
Zm00001d010369	0	42	0	27	42	27	9.12744e-11	2.03458e-07	embryo	Mo17
Zm00001d010371	0	153	0	77	153	77	3.83069e-35	1.7096e-18	embryo	Mo17
Zm00001d010376	0	34	0	70	34	70	5.51126e-09	5.93051e-17	embryo	Mo17
Zm00001d010894	0	33	0	25	33	25	9.21598e-09	5.73309e-07	embryo	Mo17
Zm00001d011551	2	80	2	31	82	33	7.07656e-18	4.45874e-07	embryo	Mo17
Zm00001d011652	86	995	69	771	1081	840	3.01638e-168	1.32717e-129	embryo	Mo17
Zm00001d011660	7	156	5	96	163	101	1.80191e-31	1.36771e-19	embryo	Mo17
Zm00001d011673	114	1093	43	1042	1207	1085	1.05106e-174	4.83045e-202	embryo	Mo17
Zm00001d011929	2	316	2	141	318	143	2.12945e-69	3.12081e-31	embryo	Mo17
Zm00001d012786	0	23	0	31	23	31	1.62003e-06	2.58031e-08	embryo	Mo17
Zm00001d013199	0	86	0	61	86	61	1.79937e-20	5.70754e-15	embryo	Mo17
Zm00001d013294	8	435	12	592	443	604	1.66214e-91	3.86644e-123	embryo	Mo17
Zm00001d013891	0	238	0	133	238	133	1.07351e-53	9.04127e-31	embryo	Mo17
Zm00001d013894	0	24	0	20	24	20	9.63367e-07	7.7443e-06	embryo	Mo17
Zm00001d013990	6	73	5	91	79	96	4.76912e-14	1.6739e-18	embryo	Mo17
Zm00001d014178	4	119	0	104	123	104	3.42379e-25	2.02318e-24	embryo	Mo17
Zm00001d014616	0	39	0	22	39	22	4.2381e-10	2.72653e-06	embryo	Mo17
Zm00001d014792	117	4679	90	3306	4796	3396	0	0	embryo	Mo17
Zm00001d015098	0	167	0	135	167	135	3.34529e-38	3.30172e-31	embryo	Mo17
Zm00001d015393	0	49	0	65	49	65	2.55965e-12	7.48988e-16	embryo	Mo17
Zm00001d015536	0	26	0	27	26	27	3.41421e-07	2.03458e-07	embryo	Mo17
Zm00001d016807	1	69	0	36	70	36	4.38042e-16	1.9732e-09	embryo	Mo17
Zm00001d016818	0	4574	0	5085	4574	5085	0	0	embryo	Mo17
Zm00001d017173	9	206	4	161	215	165	3.75605e-41	2.35918e-34	embryo	Mo17
Zm00001d017825	2	141	20	272	143	292	3.12081e-31	3.20772e-49	embryo	Mo17
Zm00001d018161	3	30	0	39	33	39	2.6004e-06	4.2381e-10	embryo	Mo17
Zm00001d018305	7	695	3	726	702	729	1.17223e-148	5.86504e-158	embryo	Mo17
Zm00001d018380	0	129	0	80	129	80	6.78191e-30	3.74414e-19	embryo	Mo17
Zm00001d018392	0	51	0	34	51	34	9.23669e-13	5.51126e-09	embryo	Mo17
Zm00001d018465	0	41	0	62	41	62	1.52231e-10	3.43461e-15	embryo	Mo17
Zm00001d018660	0	93	0	88	93	88	5.22949e-22	6.54551e-21	embryo	Mo17
Zm00001d018913	0	363	0	424	363	424	6.25683e-81	3.2871e-94	embryo	Mo17
Zm00001d018925	7	626	21	323	633	344	1.17199e-133	1.30858e-59	embryo	Mo17
Zm00001d019060	21	220	13	256	241	269	1.28815e-37	1.15508e-49	embryo	Mo17	cluster1
Zm00001d019061	0	258	0	240	258	240	4.68251e-58	3.93287e-54	embryo	Mo17	cluster1
Zm00001d019387	10	121	4	67	131	71	3.07122e-22	7.61986e-14	embryo	Mo17
Zm00001d019479	0	746	0	922	746	922	2.97271e-164	1.6194e-202	embryo	Mo17
Zm00001d019596	1	136	0	73	137	73	8.90927e-31	1.29651e-17	embryo	Mo17
Zm00001d019992	4	48	0	23	52	23	1.04946e-09	1.62003e-06	embryo	Mo17
Zm00001d020112	0	52	0	42	52	42	5.55012e-13	9.12744e-11	embryo	Mo17
Zm00001d020691	2	67	10	103	69	113	5.07337e-15	2.15818e-18	embryo	Mo17
Zm00001d020761	0	51	0	49	51	49	9.23669e-13	2.55965e-12	embryo	Mo17
Zm00001d020864	0	179	4	135	179	139	8.01251e-41	1.1057e-28	embryo	Mo17
Zm00001d020951	6	92	0	124	98	124	3.71119e-18	8.42444e-29	embryo	Mo17
Zm00001d021244	5	106	4	43	111	47	9.11283e-22	1.27985e-08	embryo	Mo17
Zm00001d021253	1	113	3	66	114	69	9.62724e-26	3.34267e-14	embryo	Mo17
Zm00001d021312	0	28	0	22	28	22	1.21317e-07	2.72653e-06	embryo	Mo17
Zm00001d021424	0	31	0	20	31	20	2.58031e-08	7.7443e-06	embryo	Mo17
Zm00001d021685	1	46	0	28	47	28	5.24102e-11	1.21317e-07	embryo	Mo17
Zm00001d021704	0	89	0	35	89	35	3.94817e-21	3.29709e-09	embryo	Mo17
Zm00001d021929	0	22	2	43	22	45	2.72653e-06	9.84409e-10	embryo	Mo17
Zm00001d022276	0	468	31	360	468	391	8.72951e-104	3.68255e-62	embryo	Mo17
Zm00001d022342	0	30	0	27	30	27	4.32051e-08	2.03458e-07	embryo	Mo17
Zm00001d022475	0	248	0	214	248	214	7.08711e-56	1.84171e-48	embryo	Mo17
Zm00001d023234	0	54	0	74	54	74	2.00492e-13	7.81178e-18	embryo	Mo17	cluster2
Zm00001d023235	1	20	1	26	21	27	3.3813e-05	1.49989e-06	embryo	Mo17	cluster2
Zm00001d023524	0	20	0	23	20	23	7.7443e-06	1.62003e-06	embryo	Mo17
Zm00001d023571	0	24	0	39	24	39	9.63367e-07	4.2381e-10	embryo	Mo17	cluster3
Zm00001d023572	0	106	0	70	106	70	7.37359e-25	5.93051e-17	embryo	Mo17	cluster3
Zm00001d023704	0	111	0	82	111	82	5.91713e-26	1.36088e-19	embryo	Mo17
Zm00001d023900	0	1760	0	2380	1760	2380	0	0	embryo	Mo17
Zm00001d023950	2	29	0	22	31	22	1.23872e-06	2.72653e-06	embryo	Mo17
Zm00001d024083	0	21	0	25	21	25	4.59288e-06	5.73309e-07	embryo	Mo17
Zm00001d024262	0	149	0	138	149	138	2.86777e-34	7.28775e-32	embryo	Mo17
Zm00001d024583	0	72	0	37	72	37	2.152e-17	1.1813e-09	embryo	Mo17
Zm00001d024637	0	34	1	22	34	23	5.51126e-09	1.19334e-05	embryo	Mo17
Zm00001d024699	0	36	0	25	36	25	1.9732e-09	5.73309e-07	embryo	Mo17
Zm00001d024795	10	138	4	110	148	114	6.87448e-26	3.15104e-23	embryo	Mo17
Zm00001d024895	6	115	4	71	121	75	3.80092e-23	1.02197e-14	embryo	Mo17
Zm00001d025246	0	24	0	23	24	23	9.63367e-07	1.62003e-06	embryo	Mo17
Zm00001d025361	1	69	2	26	70	28	4.38042e-16	5.74476e-06	embryo	Mo17
Zm00001d025480	0	78	0	57	78	57	1.03042e-18	4.35816e-14	embryo	Mo17
Zm00001d025703	1	21	0	42	22	42	2.00788e-05	9.12744e-11	embryo	Mo17
Zm00001d025795	0	122	1	100	122	101	2.3084e-28	6.79551e-23	embryo	Mo17
Zm00001d025980	0	43	0	31	43	31	5.47404e-11	2.58031e-08	embryo	Mo17
Zm00001d026295	1	60	0	88	61	88	4.21524e-14	6.54551e-21	embryo	Mo17
Zm00001d026374	0	124	0	91	124	91	8.42444e-29	1.43674e-21	embryo	Mo17
Zm00001d026577	1	1040	2	1508	1041	1510	1.62597e-227	0	embryo	Mo17
Zm00001d026915	0	24	0	47	24	47	9.63367e-07	7.09874e-12	embryo	Mo17
Zm00001d027129	0	255	0	82	255	82	2.11077e-57	1.36088e-19	embryo	Mo17
Zm00001d027233	0	66	0	47	66	47	4.50928e-16	7.09874e-12	embryo	Mo17
Zm00001d027344	0	404	22	361	404	383	7.41652e-90	3.20501e-67	embryo	Mo17
Zm00001d027347	210	2227	221	2353	2437	2574	0	0	embryo	Mo17
Zm00001d027470	0	371	0	213	371	213	1.13362e-82	3.04352e-48	embryo	Mo17
Zm00001d027541	0	33	2	23	33	25	9.21598e-09	2.66917e-05	embryo	Mo17
Zm00001d027745	0	59	0	32	59	32	1.57674e-14	1.54174e-08	embryo	Mo17
Zm00001d028711	0	31	0	55	31	55	2.58031e-08	1.20531e-13	embryo	Mo17
Zm00001d029100	0	510	37	350	510	387	6.34189e-113	5.34268e-57	embryo	Mo17
Zm00001d029263	0	212	0	245	212	245	5.02963e-48	3.19545e-55	embryo	Mo17
Zm00001d029488	5	67	0	57	72	57	2.73642e-13	4.35816e-14	embryo	Mo17
Zm00001d029511	0	45	0	67	45	67	1.97036e-11	2.7151e-16	embryo	Mo17
Zm00001d029654	12	327	5	326	339	331	1.28368e-65	1.13651e-69	embryo	Mo17
Zm00001d029883	0	34	0	24	34	24	5.51126e-09	9.63367e-07	embryo	Mo17
Zm00001d030098	0	64	0	70	64	70	1.2442e-15	5.93051e-17	embryo	Mo17
Zm00001d030232	0	383	0	351	383	351	2.76583e-85	2.56673e-78	embryo	Mo17
Zm00001d030300	0	81	0	98	81	98	2.2572e-19	4.18387e-23	embryo	Mo17
Zm00001d030368	0	35	0	34	35	34	3.29709e-09	5.51126e-09	embryo	Mo17
Zm00001d030777	0	178	0	94	178	94	1.3247e-40	3.15527e-22	embryo	Mo17
Zm00001d030786	4	64	0	33	68	33	3.43691e-13	9.21598e-09	embryo	Mo17
Zm00001d031180	0	152	8	319	152	327	6.33622e-35	2.73254e-66	embryo	Mo17
Zm00001d031366	0	52	2	34	52	36	5.55012e-13	9.64269e-08	embryo	Mo17
Zm00001d031798	0	50	0	50	50	50	1.53748e-12	1.53748e-12	embryo	Mo17
Zm00001d031806	0	24	0	53	24	53	9.63367e-07	3.33552e-13	embryo	Mo17
Zm00001d032106	0	39	0	35	39	35	4.2381e-10	3.29709e-09	embryo	Mo17
Zm00001d032117	0	45	0	20	45	20	1.97036e-11	7.7443e-06	embryo	Mo17
Zm00001d032139	0	52	0	33	52	33	5.55012e-13	9.21598e-09	embryo	Mo17
Zm00001d032469	2	147	0	223	149	223	1.52428e-32	2.00462e-50	embryo	Mo17
Zm00001d032609	0	54	0	41	54	41	2.00492e-13	1.52231e-10	embryo	Mo17
Zm00001d032621	0	1764	14	1593	1764	1607	0	0	embryo	Mo17
Zm00001d032633	0	271	2	230	271	232	6.8702e-61	1.17187e-50	embryo	Mo17
Zm00001d032651	0	28	0	34	28	34	1.21317e-07	5.51126e-09	embryo	Mo17	cluster4
Zm00001d032652	0	201	2	182	201	184	1.26362e-45	3.46618e-40	embryo	Mo17	cluster4
Zm00001d032655	3	108	0	103	111	103	2.14361e-23	3.35152e-24	embryo	Mo17
Zm00001d032693	7	103	6	113	110	119	5.5251e-20	1.03318e-22	embryo	Mo17
Zm00001d033223	0	35	0	27	35	27	3.29709e-09	2.03458e-07	embryo	Mo17
Zm00001d033737	0	146	0	97	146	97	1.29821e-33	6.9328e-23	embryo	Mo17
Zm00001d033867	0	51	0	63	51	63	9.23669e-13	2.06709e-15	embryo	Mo17
Zm00001d033922	0	70	0	72	70	72	5.93051e-17	2.152e-17	embryo	Mo17
Zm00001d034066	1	227	3	138	228	141	1.20253e-50	5.9633e-30	embryo	Mo17
Zm00001d034104	0	73	2	171	73	173	1.29651e-17	8.73194e-38	embryo	Mo17
Zm00001d034486	0	800	17	663	800	680	5.39592e-176	1.75388e-135	embryo	Mo17
Zm00001d034492	0	351	24	319	351	343	2.56673e-78	4.01868e-57	embryo	Mo17
Zm00001d034515	0	456	34	342	456	376	3.56757e-101	8.19398e-57	embryo	Mo17
Zm00001d034517	1	260	18	231	261	249	7.67578e-58	1.5997e-41	embryo	Mo17
Zm00001d034553	114	1203	76	1125	1317	1201	7.75032e-198	2.89777e-201	embryo	Mo17
Zm00001d034564	4	161	12	374	165	386	2.35918e-34	8.23111e-76	embryo	Mo17
Zm00001d034620	0	346	16	383	346	399	3.14931e-77	2.16208e-75	embryo	Mo17
Zm00001d034629	0	38	0	27	38	27	7.07454e-10	2.03458e-07	embryo	Mo17
Zm00001d034635	0	243	6	194	243	200	8.72153e-55	2.52126e-40	embryo	Mo17	cluster5
Zm00001d034636	0	37	1	37	37	38	1.1813e-09	5.22103e-09	embryo	Mo17	cluster5
Zm00001d034638	1	2686	123	2233	2687	2356	0	0	embryo	Mo17
Zm00001d034751	0	3027	0	4032	3027	4032	0	0	embryo	Mo17
Zm00001d034763	0	34	0	53	34	53	5.51126e-09	3.33552e-13	embryo	Mo17
Zm00001d034773	9	444	1	458	453	459	7.66938e-93	5.86271e-101	embryo	Mo17
Zm00001d034810	0	122	0	78	122	78	2.3084e-28	1.03042e-18	embryo	Mo17
Zm00001d035984	0	209	0	241	209	241	2.2701e-47	2.38049e-54	embryo	Mo17
Zm00001d036129	0	139	0	84	139	84	4.40454e-32	4.9478e-20	embryo	Mo17
Zm00001d036179	0	45	0	32	45	32	1.97036e-11	1.54174e-08	embryo	Mo17
Zm00001d036404	0	59	0	63	59	63	1.57674e-14	2.06709e-15	embryo	Mo17
Zm00001d036647	12	113	6	346	125	352	1.65942e-19	2.1345e-73	embryo	Mo17
Zm00001d036663	0	41	0	35	41	35	1.52231e-10	3.29709e-09	embryo	Mo17
Zm00001d036680	0	52	0	39	52	39	5.55012e-13	4.2381e-10	embryo	Mo17
Zm00001d036883	0	27	0	24	27	24	2.03458e-07	9.63367e-07	embryo	Mo17
Zm00001d037233	2	41	0	51	43	51	2.72364e-09	9.23669e-13	embryo	Mo17
Zm00001d037562	0	33	0	20	33	20	9.21598e-09	7.7443e-06	embryo	Mo17
Zm00001d037665	0	37	0	40	37	40	1.1813e-09	2.53965e-10	embryo	Mo17
Zm00001d037818	7	166	7	202	173	209	1.21417e-33	1.82952e-41	embryo	Mo17
Zm00001d037945	1	19	1	38	20	39	5.69946e-05	3.12792e-09	embryo	Mo17
Zm00001d038035	0	271	0	338	271	338	6.8702e-61	1.73957e-75	embryo	Mo17
Zm00001d038447	18	780	41	967	798	1008	2.94333e-160	5.19724e-187	embryo	Mo17
Zm00001d039254	4	51	0	32	55	32	2.33557e-10	1.54174e-08	embryo	Mo17
Zm00001d039822	2	125	6	88	127	94	9.82856e-28	2.72812e-17	embryo	Mo17
Zm00001d040369	0	92	0	74	92	74	8.66774e-22	7.81178e-18	embryo	Mo17
Zm00001d040550	0	22	0	38	22	38	2.72653e-06	7.07454e-10	embryo	Mo17
Zm00001d040569	0	84	1	85	84	86	4.9478e-20	1.32923e-19	embryo	Mo17
Zm00001d040673	0	87	0	90	87	90	1.08522e-20	2.38162e-21	embryo	Mo17	cluster6
Zm00001d040674	0	24	0	34	24	34	9.63367e-07	5.51126e-09	embryo	Mo17	cluster6
Zm00001d040759	0	113	0	106	113	106	2.15777e-26	7.37359e-25	embryo	Mo17
Zm00001d041202	0	20	0	28	20	28	7.7443e-06	1.21317e-07	embryo	Mo17
Zm00001d041669	0	216	1	161	216	162	6.74413e-49	3.05668e-36	embryo	Mo17
Zm00001d041801	0	80	2	141	80	143	3.74414e-19	3.12081e-31	embryo	Mo17
Zm00001d041838	2	112	0	97	114	97	6.86942e-25	6.9328e-23	embryo	Mo17
Zm00001d042861	0	30	0	31	30	31	4.32051e-08	2.58031e-08	embryo	Mo17
Zm00001d042888	18	967	25	960	985	985	7.58198e-201	5.02249e-195	embryo	Mo17
Zm00001d042931	1	64	7	84	65	91	5.53189e-15	6.92736e-16	embryo	Mo17
Zm00001d043354	0	366	0	352	366	352	1.39039e-81	1.5546e-78	embryo	Mo17
Zm00001d043394	0	83	0	132	83	132	8.20542e-20	1.49621e-30	embryo	Mo17	cluster7
Zm00001d043595	5	132	12	108	137	120	1.98682e-27	1.89179e-18	embryo	Mo17	cluster7
Zm00001d043762	5	484	8	597	489	605	4.77397e-104	1.01088e-126	embryo	Mo17
Zm00001d043896	0	207	0	185	207	185	6.20022e-47	3.92466e-42	embryo	Mo17
Zm00001d043982	0	773	0	571	773	571	4.00385e-170	3.40247e-126	embryo	Mo17
Zm00001d044021	0	298	0	402	298	402	8.9849e-67	2.021e-89	embryo	Mo17
Zm00001d044169	0	125	0	229	125	229	5.08952e-29	9.84991e-52	embryo	Mo17
Zm00001d044181	3	50	7	84	53	91	1.07545e-10	6.92736e-16	embryo	Mo17
Zm00001d044340	0	121	0	147	121	147	3.82136e-28	7.84758e-34	embryo	Mo17
Zm00001d044447	0	38	0	64	38	64	7.07454e-10	1.2442e-15	embryo	Mo17
Zm00001d044863	0	35	0	32	35	32	3.29709e-09	1.54174e-08	embryo	Mo17
Zm00001d044907	47	495	43	578	542	621	1.60811e-82	3.04721e-102	embryo	Mo17
Zm00001d045021	0	367	12	230	367	242	8.42168e-82	1.28766e-44	embryo	Mo17
Zm00001d045336	0	544	0	255	544	255	2.54244e-120	2.11077e-57	embryo	Mo17
Zm00001d045445	3	407	14	481	410	495	1.43616e-88	8.0795e-98	embryo	Mo17
Zm00001d045448	4	9584	269	8285	9588	8554	0	0	embryo	Mo17
Zm00001d045450	0	2872	36	2506	2872	2542	0	0	embryo	Mo17
Zm00001d045573	0	182	10	140	182	150	1.7732e-41	2.5528e-26	embryo	Mo17
Zm00001d045583	0	208	0	127	208	127	3.75166e-47	1.85775e-29	embryo	Mo17
Zm00001d045665	0	614	8	559	614	567	1.50921e-135	1.84061e-118	embryo	Mo17
Zm00001d045889	0	4846	312	4414	4846	4726	0	0	embryo	Mo17
Zm00001d045894	0	448	16	432	448	448	1.96507e-99	5.32715e-86	embryo	Mo17
Zm00001d045907	0	26	0	30	26	30	3.41421e-07	4.32051e-08	embryo	Mo17
Zm00001d046117	0	84	0	77	84	77	4.9478e-20	1.7096e-18	embryo	Mo17
Zm00001d046363	3	51	3	42	54	45	6.49095e-11	6.10793e-09	embryo	Mo17
Zm00001d046426	4	86	4	61	90	65	5.44891e-18	1.54957e-12	embryo	Mo17
Zm00001d046434	1	33	0	21	34	21	4.06618e-08	4.59288e-06	embryo	Mo17
Zm00001d046676	0	30	1	19	30	20	4.32051e-08	5.69946e-05	embryo	Mo17
Zm00001d046704	0	38	0	46	38	46	7.07454e-10	1.18254e-11	embryo	Mo17
Zm00001d046765	4	190	0	123	194	123	1.12224e-40	1.3945e-28	embryo	Mo17
Zm00001d046828	10	95	1	109	105	110	1.08448e-16	7.23952e-25	embryo	Mo17
Zm00001d046940	2	19	0	20	21	20	0.000207503	7.7443e-06	embryo	Mo17
Zm00001d047317	0	168	1	152	168	153	2.02305e-38	2.83029e-34	embryo	Mo17
Zm00001d047395	4	97	2	91	101	93	2.16559e-20	2.73504e-20	embryo	Mo17
Zm00001d047407	10	566	20	456	576	476	9.87546e-119	7.58518e-89	embryo	Mo17
Zm00001d047688	0	41	0	33	41	33	1.52231e-10	9.21598e-09	embryo	Mo17
Zm00001d047967	17	391	1	325	408	326	1.5411e-76	5.27951e-72	embryo	Mo17
Zm00001d048032	17	915	40	1013	932	1053	3.53445e-190	1.55698e-197	embryo	Mo17
Zm00001d048147	3	54	0	88	57	88	1.42723e-11	6.54551e-21	embryo	Mo17
Zm00001d048169	0	60	0	36	60	36	9.48583e-15	1.9732e-09	embryo	Mo17
Zm00001d048413	0	132	0	41	132	41	1.49621e-30	1.52231e-10	embryo	Mo17
Zm00001d048558	1	39	5	178	40	183	1.87449e-09	1.90041e-37	embryo	Mo17
Zm00001d048618	0	22	0	28	22	28	2.72653e-06	1.21317e-07	embryo	Mo17
Zm00001d048784	2	139	0	125	141	125	8.53898e-31	5.08952e-29	embryo	Mo17
Zm00001d048839	0	228	0	197	228	197	1.6275e-51	9.43035e-45	embryo	Mo17
Zm00001d049120	0	110	7	120	110	127	9.79917e-26	1.15837e-23	embryo	Mo17
Zm00001d049263	0	65	0	41	65	41	7.48988e-16	1.52231e-10	embryo	Mo17
Zm00001d049403	0	33	0	40	33	40	9.21598e-09	2.53965e-10	embryo	Mo17
Zm00001d049507	0	457	0	553	457	553	2.16148e-101	2.8014e-122	embryo	Mo17
Zm00001d050754	2	974	3	576	976	579	1.60867e-212	2.44557e-125	embryo	Mo17
Zm00001d050950	0	79	0	49	79	49	6.21106e-19	2.55965e-12	embryo	Mo17
Zm00001d051281	0	112	0	21	112	21	3.57314e-26	4.59288e-06	embryo	Mo17
Zm00001d051310	2	517	0	454	519	454	3.78391e-113	9.71891e-101	embryo	Mo17
Zm00001d051608	41	895	68	658	936	726	1.81119e-171	2.77742e-106	embryo	Mo17
Zm00001d051993	0	63	1	61	63	62	2.06709e-15	2.53663e-14	embryo	Mo17
Zm00001d052389	35	452	14	440	487	454	1.22863e-79	6.31531e-89	embryo	Mo17
Zm00001d052392	0	40	0	27	40	27	2.53965e-10	2.03458e-07	embryo	Mo17
Zm00001d052462	0	245	0	289	245	289	3.19545e-55	8.21207e-65	embryo	Mo17
Zm00001d052527	10	156	1	115	166	116	9.13119e-30	3.51153e-26	embryo	Mo17
Zm00001d052677	1	326	3	230	327	233	3.19732e-72	5.06481e-50	embryo	Mo17
Zm00001d052727	0	42	0	25	42	25	9.12744e-11	5.73309e-07	embryo	Mo17
Zm00001d052971	1	390	0	337	391	337	3.7048e-86	2.8723e-75	embryo	Mo17
Zm00001d052987	0	85	0	84	85	84	2.98368e-20	4.9478e-20	embryo	Mo17
Zm00001d053053	0	43	0	32	43	32	5.47404e-11	1.54174e-08	embryo	Mo17
Zm00001d053281	43	425	34	349	468	383	8.8383e-70	2.73251e-58	embryo	Mo17
Zm00001d053364	2	794	7	665	796	672	2.17138e-173	3.89559e-142	embryo	Mo17
Zm00001d053398	0	519	0	269	519	269	6.98409e-115	1.87439e-60	embryo	Mo17
Zm00001d053513	5	68	0	22	73	22	1.66092e-13	2.72653e-06	embryo	Mo17
Zm00001d053634	0	55	0	69	55	69	1.20531e-13	9.84644e-17	embryo	Mo17
Zm00001d053727	16	162	7	276	178	283	7.16563e-28	1.49096e-57	embryo	Mo17
zma-mir390a	0	34	0	27	34	27	5.51126e-09	2.03458e-07	embryo	Mo17
Zm00001d000548	114	0	54	0	114	54	1.3031e-26	2.00492e-13	endosperm	CAU5
Zm00001d001811	326	0	147	0	326	147	7.14518e-73	7.84758e-34	endosperm	CAU5
Zm00001d001850	197	0	56	0	197	56	9.43035e-45	7.24718e-14	endosperm	CAU5
Zm00001d002465	172	0	64	0	172	64	2.70623e-39	1.2442e-15	endosperm	CAU5
Zm00001d002735	102	0	47	0	102	47	5.55223e-24	7.09874e-12	endosperm	CAU5
Zm00001d002796	74	0	24	0	74	24	7.81178e-18	9.63367e-07	endosperm	CAU5
Zm00001d002943	180	1	27	1	181	28	2.16596e-40	8.94481e-07	endosperm	CAU5
Zm00001d003280	55	0	24	1	55	25	1.20531e-13	4.22495e-06	endosperm	CAU5
Zm00001d003772	57	0	26	0	57	26	4.35816e-14	3.41421e-07	endosperm	CAU5
Zm00001d003982	118	0	37	0	118	37	1.7339e-27	1.1813e-09	endosperm	CAU5
Zm00001d004413	1224	26	565	61	1250	626	1.12485e-251	3.04452e-90	endosperm	CAU5
Zm00001d005599	160	2	66	0	162	66	2.20368e-35	4.50928e-16	endosperm	CAU5
Zm00001d005672	113	0	21	0	113	21	2.15777e-26	4.59288e-06	endosperm	CAU5
Zm00001d006182	937	1	159	1	938	160	3.97976e-205	8.36005e-36	endosperm	CAU5
Zm00001d006249	460	0	105	0	460	105	4.80724e-102	1.22137e-24	endosperm	CAU5
Zm00001d006306	1092	20	375	6	1112	381	9.68251e-227	1.04842e-79	endosperm	CAU5
Zm00001d007050	201	0	38	0	201	38	1.26362e-45	7.07454e-10	endosperm	CAU5
Zm00001d007277	1154	36	472	0	1190	472	2.03653e-230	1.17641e-104	endosperm	CAU5
Zm00001d007365	149	2	37	0	151	37	5.57272e-33	1.1813e-09	endosperm	CAU5
Zm00001d007401	35	1	25	0	36	25	1.45604e-08	5.73309e-07	endosperm	CAU5
Zm00001d007427	315	0	122	0	315	122	1.77844e-70	2.3084e-28	endosperm	CAU5
Zm00001d007773	23	1	44	5	24	49	7.09797e-06	2.52661e-08	endosperm	CAU5
Zm00001d007837	22	0	26	0	22	26	2.72653e-06	3.41421e-07	endosperm	CAU5
Zm00001d007932	364	0	109	1	364	110	3.78977e-81	7.23952e-25	endosperm	CAU5
Zm00001d008177	101	0	78	0	101	78	9.19844e-24	1.03042e-18	endosperm	CAU5
Zm00001d008303	244	1	279	0	245	279	2.36106e-54	1.24028e-62	endosperm	CAU5
Zm00001d009000	1690	40	265	24	1730	289	0	1.28131e-45	endosperm	CAU5
Zm00001d009594	2449	47	931	57	2496	988	0	3.70703e-170	endosperm	CAU5
Zm00001d009600	117	1	34	0	118	34	1.28101e-26	5.51126e-09	endosperm	CAU5
Zm00001d009688	502	0	181	0	502	181	3.48993e-111	2.93148e-41	endosperm	CAU5
Zm00001d009727	815	1	253	0	816	253	1.32437e-178	5.76013e-57	endosperm	CAU5
Zm00001d009794	1989	1	848	0	1990	848	0	1.97868e-186	endosperm	CAU5
Zm00001d009797	299	5	206	18	304	224	8.55604e-64	3.4472e-36	endosperm	CAU5
Zm00001d010044	158	0	104	0	158	104	3.09489e-36	2.02318e-24	endosperm	CAU5
Zm00001d011021	198	0	46	0	198	46	5.70547e-45	1.18254e-11	endosperm	CAU5
Zm00001d012797	121	3	23	0	124	23	3.08641e-26	1.62003e-06	endosperm	CAU5
Zm00001d012964	85	0	40	0	85	40	2.98368e-20	2.53965e-10	endosperm	CAU5
Zm00001d013517	514	0	133	0	514	133	8.54949e-114	9.04127e-31	endosperm	CAU5
Zm00001d013997	91	0	105	0	91	105	1.43674e-21	1.22137e-24	endosperm	CAU5
Zm00001d014207	151	0	40	1	151	41	1.04808e-34	1.12365e-09	endosperm	CAU5
Zm00001d014535	40	0	69	0	40	69	2.53965e-10	9.84644e-17	endosperm	CAU5
Zm00001d015050	32	0	23	0	32	23	1.54174e-08	1.62003e-06	endosperm	CAU5
Zm00001d015519	75	3	23	1	78	24	3.56791e-16	7.09797e-06	endosperm	CAU5
Zm00001d015671	441	1	165	0	442	165	2.93603e-97	9.14775e-38	endosperm	CAU5
Zm00001d016134	422	0	106	0	422	106	8.95632e-94	7.37359e-25	endosperm	CAU5
Zm00001d016164	60	3	28	1	63	29	6.90396e-13	5.33731e-07	endosperm	CAU5
Zm00001d016396	28	0	18	3	28	21	1.21317e-07	0.00106312	endosperm	CAU5
Zm00001d016551	96	0	22	0	96	22	1.14885e-22	2.72653e-06	endosperm	CAU5
Zm00001d016679	2370	67	1184	38	2437	1222	0	1.02792e-235	endosperm	CAU5
Zm00001d017050	456	17	134	27	473	161	1.31982e-90	3.37547e-17	endosperm	CAU5
Zm00001d017505	482	11	93	18	493	111	7.27935e-100	1.08962e-12	endosperm	CAU5
Zm00001d018965	82	0	39	0	82	39	1.36088e-19	4.2381e-10	endosperm	CAU5
Zm00001d019192	421	1	87	0	422	87	6.6178e-93	1.08522e-20	endosperm	CAU5
Zm00001d019258	92	0	51	0	92	51	8.66774e-22	9.23669e-13	endosperm	CAU5
Zm00001d019396	23	0	45	0	23	45	1.62003e-06	1.97036e-11	endosperm	CAU5
Zm00001d019861	29	0	21	0	29	21	7.2379e-08	4.59288e-06	endosperm	CAU5
Zm00001d020160	261	0	53	0	261	53	1.03883e-58	3.33552e-13	endosperm	CAU5
Zm00001d020227	26	0	52	0	26	52	3.41421e-07	5.55012e-13	endosperm	CAU5
Zm00001d020595	145	4	32	2	149	34	7.28228e-31	2.67583e-07	endosperm	CAU5
Zm00001d021000	296	0	413	1	296	414	2.45053e-66	3.64777e-91	endosperm	CAU5
Zm00001d021039	86	3	28	2	89	30	1.39299e-18	2.0653e-06	endosperm	CAU5
Zm00001d021149	55	0	97	0	55	97	1.20531e-13	6.9328e-23	endosperm	CAU5
Zm00001d022636	296	13	116	5	309	121	2.57978e-58	6.06061e-24	endosperm	CAU5
Zm00001d022639	218	0	45	1	218	46	2.46972e-49	8.73044e-11	endosperm	CAU5
Zm00001d023010	26	1	28	0	27	28	1.49989e-06	1.21317e-07	endosperm	CAU5
Zm00001d023266	238	3	57	0	241	57	9.13808e-52	4.35816e-14	endosperm	CAU5
Zm00001d023410	146	0	54	3	146	57	1.29821e-33	1.42723e-11	endosperm	CAU5
Zm00001d023495	103	0	44	0	103	44	3.35152e-24	3.28379e-11	endosperm	CAU5
Zm00001d023840	1012	0	321	0	1012	321	4.42505e-222	8.77172e-72	endosperm	CAU5
Zm00001d024505	49	0	34	0	49	34	2.55965e-12	5.51126e-09	endosperm	CAU5
Zm00001d025192	116	3	78	8	119	86	3.82151e-25	4.40999e-14	endosperm	CAU5
Zm00001d025389	208	0	46	0	208	46	3.75166e-47	1.18254e-11	endosperm	CAU5
Zm00001d025706	212	10	59	4	222	63	7.16775e-42	4.22786e-12	endosperm	CAU5
Zm00001d025805	137	0	94	3	137	97	1.20586e-31	2.47307e-20	endosperm	CAU5
Zm00001d026147	94	0	176	0	94	176	3.15527e-22	3.6211e-40	endosperm	CAU5
Zm00001d026288	160	6	85	18	166	103	6.28365e-33	4.06454e-11	endosperm	CAU5
Zm00001d026333	78	3	19	4	81	23	7.85982e-17	0.00176171	endosperm	CAU5
Zm00001d026376	110	0	28	0	110	28	9.79917e-26	1.21317e-07	endosperm	CAU5
Zm00001d026392	87	0	22	0	87	22	1.08522e-20	2.72653e-06	endosperm	CAU5
Zm00001d026487	75	4	132	4	79	136	1.37009e-15	4.99016e-28	endosperm	CAU5
Zm00001d027551	292	9	76	15	301	91	8.12952e-60	1.61035e-10	endosperm	CAU5
Zm00001d027834	44	0	20	0	44	20	3.28379e-11	7.7443e-06	endosperm	CAU5
Zm00001d028140	141	2	42	3	143	45	3.12081e-31	6.10793e-09	endosperm	CAU5
Zm00001d029237	4455	0	1277	0	4455	1277	0	1.12586e-279	endosperm	CAU5
Zm00001d030034	273	0	68	0	273	68	2.5182e-61	1.63497e-16	endosperm	CAU5
Zm00001d030062	57	0	24	0	57	24	4.35816e-14	9.63367e-07	endosperm	CAU5
Zm00001d031341	123	0	46	0	123	46	1.3945e-28	1.18254e-11	endosperm	CAU5
Zm00001d031698	55	0	28	0	55	28	1.20531e-13	1.21317e-07	endosperm	CAU5
Zm00001d032029	318	17	49	7	335	56	9.05055e-61	1.99441e-08	endosperm	CAU5
Zm00001d032329	432	0	32	0	432	32	5.96479e-96	1.54174e-08	endosperm	CAU5
Zm00001d032528	124	0	32	0	124	32	8.42444e-29	1.54174e-08	endosperm	CAU5
Zm00001d032606	22	1	27	0	23	27	1.19334e-05	2.03458e-07	endosperm	CAU5
Zm00001d032742	302	0	302	5	302	307	1.20795e-67	1.90225e-64	endosperm	CAU5
Zm00001d032972	77	0	55	0	77	55	1.7096e-18	1.20531e-13	endosperm	CAU5
Zm00001d035033	21	1	47	3	22	50	2.00788e-05	4.89175e-10	endosperm	CAU5
Zm00001d035628	676	34	349	5	710	354	2.90113e-128	1.12222e-74	endosperm	CAU5
Zm00001d036530	216	0	96	0	216	96	6.74413e-49	1.14885e-22	endosperm	CAU5
Zm00001d036965	717	11	1103	77	728	1180	6.46388e-151	5.12349e-196	endosperm	CAU5
Zm00001d038459	29	0	50	0	29	50	7.2379e-08	1.53748e-12	endosperm	CAU5	cluster8
Zm00001d038460	153	5	61	7	158	68	5.29881e-32	5.81331e-11	endosperm	CAU5	cluster8
Zm00001d038502	87	0	20	0	87	20	1.08522e-20	7.7443e-06	endosperm	CAU5
Zm00001d038524	159	0	144	1	159	145	1.87131e-36	1.58677e-32	endosperm	CAU5
Zm00001d038751	23	0	29	0	23	29	1.62003e-06	7.2379e-08	endosperm	CAU5
Zm00001d039546	230	0	109	0	230	109	5.96138e-52	1.62288e-25	endosperm	CAU5
Zm00001d039742	78	0	159	0	78	159	1.03042e-18	1.87131e-36	endosperm	CAU5
Zm00001d039936	60	2	28	1	62	29	1.75816e-13	5.33731e-07	endosperm	CAU5
Zm00001d040100	1011	0	67	0	1011	67	7.29927e-222	2.7151e-16	endosperm	CAU5
Zm00001d040375	541	0	75	0	541	75	1.14259e-119	4.70719e-18	endosperm	CAU5
Zm00001d040481	437	0	348	0	437	348	4.86823e-97	1.15525e-77	endosperm	CAU5
Zm00001d040693	2193	1	878	0	2194	878	0	5.94876e-193	endosperm	CAU5
Zm00001d041436	309	7	47	9	316	56	9.93567e-65	3.81504e-07	endosperm	CAU5
Zm00001d041590	285	4	133	11	289	144	2.25334e-61	2.79306e-24	endosperm	CAU5
Zm00001d041763	23	0	47	3	23	50	1.62003e-06	4.89175e-10	endosperm	CAU5
Zm00001d042064	86	2	38	0	88	38	3.41498e-19	7.07454e-10	endosperm	CAU5
Zm00001d042092	182	0	65	0	182	65	1.7732e-41	7.48988e-16	endosperm	CAU5
Zm00001d042126	168	1	34	0	169	34	9.03949e-38	5.51126e-09	endosperm	CAU5
Zm00001d043254	65	0	23	0	65	23	7.48988e-16	1.62003e-06	endosperm	CAU5
Zm00001d043258	23	0	23	3	23	26	1.62003e-06	8.77e-05	endosperm	CAU5
Zm00001d043264	24	0	26	0	24	26	9.63367e-07	3.41421e-07	endosperm	CAU5
Zm00001d043498	100	0	58	0	100	58	1.52399e-23	2.6212e-14	endosperm	CAU5
Zm00001d043529	153	4	93	17	157	110	1.31042e-32	4.28263e-13	endosperm	CAU5
Zm00001d043628	184	9	144	7	193	151	2.19956e-36	7.24961e-29	endosperm	CAU5
Zm00001d043690	124	0	54	1	124	55	8.42444e-29	8.90072e-13	endosperm	CAU5
Zm00001d044043	91	4	50	2	95	52	4.41648e-19	2.80614e-11	endosperm	CAU5
Zm00001d044255	1784	83	274	42	1867	316	0	6.27029e-39	endosperm	CAU5
Zm00001d044480	389	0	133	2	389	135	1.36642e-86	1.75006e-29	endosperm	CAU5
Zm00001d044756	63	3	25	0	66	25	1.51895e-13	5.73309e-07	endosperm	CAU5
Zm00001d044864	55	2	84	8	57	92	2.21836e-12	2.3083e-15	endosperm	CAU5
Zm00001d045397	42	0	31	0	42	31	9.12744e-11	2.58031e-08	endosperm	CAU5
Zm00001d045511	117	0	29	2	117	31	2.8707e-27	1.23872e-06	endosperm	CAU5
Zm00001d047323	704	0	261	0	704	261	4.03539e-155	1.03883e-58	endosperm	CAU5
Zm00001d047345	238	0	231	0	238	231	1.07351e-53	3.60799e-52	endosperm	CAU5
Zm00001d048372	544	0	188	0	544	188	2.54244e-120	8.68769e-43	endosperm	CAU5
Zm00001d048682	40	0	30	5	40	35	2.53965e-10	2.38125e-05	endosperm	CAU5
Zm00001d049156	120	0	40	0	120	40	6.32613e-28	2.53965e-10	endosperm	CAU5
Zm00001d049253	67	0	53	0	67	53	2.7151e-16	3.33552e-13	endosperm	CAU5
Zm00001d049276	167	4	83	7	171	90	1.15987e-35	1.13685e-15	endosperm	CAU5
Zm00001d049823	145	0	43	0	145	43	2.14766e-33	5.47404e-11	endosperm	CAU5
Zm00001d050298	87	0	48	0	87	48	1.08522e-20	4.26224e-12	endosperm	CAU5
Zm00001d050464	118	0	63	0	118	63	1.7339e-27	2.06709e-15	endosperm	CAU5
Zm00001d050635	6150	4	807	0	6154	807	0	1.62236e-177	endosperm	CAU5
Zm00001d050655	1069	0	220	0	1069	220	1.80572e-234	9.04457e-50	endosperm	CAU5
Zm00001d051808	28	0	17	3	28	20	1.21317e-07	0.00174513	endosperm	CAU5
Zm00001d051857	26	0	37	3	26	40	3.41421e-07	7.62135e-08	endosperm	CAU5
Zm00001d052165	37	0	40	0	37	40	1.1813e-09	2.53965e-10	endosperm	CAU5
Zm00001d052346	260	1	78	4	261	82	7.67578e-58	3.0349e-16	endosperm	CAU5
Zm00001d052614	110	0	34	0	110	34	9.79917e-26	5.51126e-09	endosperm	CAU5
Zm00001d052880	23	0	34	0	23	34	1.62003e-06	5.51126e-09	endosperm	CAU5
Zm00001d053256	716	0	254	0	716	254	9.9188e-158	3.48686e-57	endosperm	CAU5
Zm00001d053799	135	4	39	0	139	39	1.1057e-28	4.2381e-10	endosperm	CAU5
Zm00001d054049	197	0	54	0	197	54	9.43035e-45	2.00492e-13	endosperm	CAU5
Zm00001d001140	0	213	0	149	213	149	3.04352e-48	2.86777e-34	endosperm	Mo17
Zm00001d002174	0	28	0	31	28	31	1.21317e-07	2.58031e-08	endosperm	Mo17
Zm00001d002584	22	293	4	332	315	336	1.2282e-52	1.31648e-71	endosperm	Mo17
Zm00001d002937	4	101	6	119	105	125	2.90127e-21	5.14213e-24	endosperm	Mo17
Zm00001d003058	7	68	1	26	75	27	1.87238e-12	1.49989e-06	endosperm	Mo17
Zm00001d003380	20	274	8	330	294	338	1.19691e-49	1.11076e-68	endosperm	Mo17
Zm00001d003593	11	67	3	73	78	76	2.28648e-10	9.78311e-16	endosperm	Mo17
Zm00001d003620	9	43	1	25	52	26	2.41769e-06	2.51654e-06	endosperm	Mo17
Zm00001d003785	0	63	2	97	63	99	2.06709e-15	1.32405e-21	endosperm	Mo17
Zm00001d004885	0	20	0	43	20	43	7.7443e-06	5.47404e-11	endosperm	Mo17
Zm00001d004916	1	20	0	29	21	29	3.3813e-05	7.2379e-08	endosperm	Mo17
Zm00001d005607	0	34	0	62	34	62	5.51126e-09	3.43461e-15	endosperm	Mo17
Zm00001d005662	3	57	0	35	60	35	3.13872e-12	3.29709e-09	endosperm	Mo17
Zm00001d006066	1	29	0	31	30	31	3.18638e-07	2.58031e-08	endosperm	Mo17
Zm00001d006176	13	66	0	38	79	38	2.47701e-09	7.07454e-10	endosperm	Mo17
Zm00001d006213	1305	11136	80	3106	12441	3186	0	0	endosperm	Mo17	cluster9
Zm00001d006214	16	111	7	237	127	244	3.46002e-17	4.50502e-49	endosperm	Mo17	cluster9
Zm00001d006274	7	196	4	255	203	259	3.68442e-40	7.70398e-55	endosperm	Mo17
Zm00001d006298	0	73	0	39	73	39	1.29651e-17	4.2381e-10	endosperm	Mo17
Zm00001d006392	0	41	0	40	41	40	1.52231e-10	2.53965e-10	endosperm	Mo17
Zm00001d006649	3	32	0	129	35	129	9.49174e-07	6.78191e-30	endosperm	Mo17
Zm00001d007227	0	35	0	21	35	21	3.29709e-09	4.59288e-06	endosperm	Mo17
Zm00001d007234	118	2805	27	1271	2923	1298	0	2.9536e-261	endosperm	Mo17
Zm00001d007437	0	131	0	42	131	42	2.47609e-30	9.12744e-11	endosperm	Mo17
Zm00001d007602	0	83	0	163	83	163	8.20542e-20	2.50164e-37	endosperm	Mo17
Zm00001d008427	0	45	0	50	45	50	1.97036e-11	1.53748e-12	endosperm	Mo17
Zm00001d008454	12	206	0	205	218	205	1.95935e-39	1.69352e-46	endosperm	Mo17
Zm00001d009793	0	34	0	175	34	175	5.51126e-09	5.98702e-40	endosperm	Mo17
Zm00001d009827	3	119	0	43	122	43	8.44386e-26	5.47404e-11	endosperm	Mo17
Zm00001d010154	0	37	0	57	37	57	1.1813e-09	4.35816e-14	endosperm	Mo17
Zm00001d010567	7	82	0	100	89	100	1.86537e-15	1.52399e-23	endosperm	Mo17
Zm00001d011223	0	22	0	22	22	22	2.72653e-06	2.72653e-06	endosperm	Mo17
Zm00001d011427	6	218	0	226	224	226	1.512e-45	4.44337e-51	endosperm	Mo17
Zm00001d011649	34	178	0	207	212	207	4.60211e-23	6.20022e-47	endosperm	Mo17
Zm00001d011929	44	507	5	295	551	300	1.32962e-86	6.35274e-63	endosperm	Mo17
Zm00001d012208	0	69	0	106	69	106	9.84644e-17	7.37359e-25	endosperm	Mo17
Zm00001d012593	4	20	0	57	24	57	0.00109084	4.35816e-14	endosperm	Mo17
Zm00001d013186	11	50	1	72	61	73	5.9314e-07	9.57664e-17	endosperm	Mo17
Zm00001d013199	0	117	0	66	117	66	2.8707e-27	4.50928e-16	endosperm	Mo17
Zm00001d013891	0	355	0	242	355	242	3.45418e-79	1.44088e-54	endosperm	Mo17
Zm00001d014983	27	371	20	3502	398	3522	1.25956e-66	0	endosperm	Mo17
Zm00001d015393	0	64	0	49	64	49	1.2442e-15	2.55965e-12	endosperm	Mo17
Zm00001d016818	0	5000	0	1655	5000	1655	0	0	endosperm	Mo17
Zm00001d016841	2	34	3	55	36	58	9.64269e-08	8.61466e-12	endosperm	Mo17
Zm00001d017379	21	217	0	134	238	134	5.56168e-37	5.4636e-31	endosperm	Mo17
Zm00001d018305	0	215	0	366	215	366	1.11448e-48	1.39039e-81	endosperm	Mo17
Zm00001d018380	0	52	0	45	52	45	5.55012e-13	1.97036e-11	endosperm	Mo17
Zm00001d018392	0	56	0	23	56	23	7.24718e-14	1.62003e-06	endosperm	Mo17
Zm00001d018638	2	31	1	33	33	34	4.45874e-07	4.06618e-08	endosperm	Mo17
Zm00001d018913	0	100	0	42	100	42	1.52399e-23	9.12744e-11	endosperm	Mo17
Zm00001d019061	0	182	0	412	182	412	1.7732e-41	1.34519e-91	endosperm	Mo17
Zm00001d019361	5	65	2	49	70	51	7.42506e-13	4.66305e-11	endosperm	Mo17
Zm00001d019479	0	97	0	46	97	46	6.9328e-23	1.18254e-11	endosperm	Mo17
Zm00001d019822	6	49	1	32	55	33	6.70634e-09	6.79891e-08	endosperm	Mo17
Zm00001d021244	4	139	3	114	143	117	1.48269e-29	1.0457e-24	endosperm	Mo17
Zm00001d021368	4	140	1	121	144	122	8.97247e-30	1.70547e-27	endosperm	Mo17
Zm00001d021424	0	22	0	45	22	45	2.72653e-06	1.97036e-11	endosperm	Mo17
Zm00001d021732	2	25	2	38	27	40	9.58408e-06	1.25488e-08	endosperm	Mo17
Zm00001d022084	10	473	27	1966	483	1993	1.58966e-98	0	endosperm	Mo17
Zm00001d022342	0	88	3	68	88	71	6.54551e-21	1.21858e-14	endosperm	Mo17
Zm00001d023232	0	82	0	97	82	97	1.36088e-19	6.9328e-23	endosperm	Mo17
Zm00001d023571	0	39	0	64	39	64	4.2381e-10	1.2442e-15	endosperm	Mo17
Zm00001d023573	0	35	0	131	35	131	3.29709e-09	2.47609e-30	endosperm	Mo17
Zm00001d023704	0	87	0	130	87	130	1.08522e-20	4.09782e-30	endosperm	Mo17
Zm00001d023900	0	576	0	216	576	216	2.78081e-127	6.74413e-49	endosperm	Mo17
Zm00001d024262	0	39	0	208	39	208	4.2381e-10	3.75166e-47	endosperm	Mo17
Zm00001d024450	2	298	2	431	300	433	1.77486e-65	1.95485e-94	endosperm	Mo17
Zm00001d024699	0	24	0	21	24	21	9.63367e-07	4.59288e-06	endosperm	Mo17
Zm00001d024895	3	50	2	88	53	90	1.07545e-10	1.24382e-19	endosperm	Mo17
Zm00001d025325	23	1310	12	1877	1333	1889	3.3885e-272	0	endosperm	Mo17
Zm00001d026010	0	29	0	34	29	34	7.2379e-08	5.51126e-09	endosperm	Mo17
Zm00001d026295	0	1548	0	3154	1548	3154	0	0	endosperm	Mo17
Zm00001d026300	22	121	3	110	143	113	1.24428e-16	7.83182e-24	endosperm	Mo17
Zm00001d026374	0	136	0	135	136	135	1.99532e-31	3.30172e-31	endosperm	Mo17
Zm00001d026577	0	102	0	42	102	42	5.55223e-24	9.12744e-11	endosperm	Mo17
Zm00001d026638	39	471	4	760	510	764	1.44047e-81	1.04728e-164	endosperm	Mo17
Zm00001d026650	0	47	0	73	47	73	7.09874e-12	1.29651e-17	endosperm	Mo17
Zm00001d026915	0	31	0	20	31	20	2.58031e-08	7.7443e-06	endosperm	Mo17
Zm00001d027233	0	31	0	66	31	66	2.58031e-08	4.50928e-16	endosperm	Mo17
Zm00001d027470	0	263	0	360	263	360	3.80721e-59	2.81571e-80	endosperm	Mo17
Zm00001d027557	20	444	0	429	464	429	2.9744e-86	2.68252e-95	endosperm	Mo17
Zm00001d027745	0	39	0	30	39	30	4.2381e-10	4.32051e-08	endosperm	Mo17
Zm00001d028319	6	29	1	26	35	27	0.000101195	1.49989e-06	endosperm	Mo17
Zm00001d029114	61	310	2	284	371	286	3.15156e-38	1.99182e-62	endosperm	Mo17
Zm00001d029511	0	39	0	32	39	32	4.2381e-10	1.54174e-08	endosperm	Mo17
Zm00001d029883	0	51	0	37	51	37	9.23669e-13	1.1813e-09	endosperm	Mo17
Zm00001d030300	0	23	0	54	23	54	1.62003e-06	2.00492e-13	endosperm	Mo17
Zm00001d030638	84	507	5	286	591	291	8.26548e-68	5.78196e-61	endosperm	Mo17
Zm00001d031977	4	19	0	23	23	23	0.00176171	1.62003e-06	endosperm	Mo17
Zm00001d032096	4	313	0	116	317	116	1.80271e-67	4.75301e-27	endosperm	Mo17
Zm00001d032106	0	20	0	28	20	28	7.7443e-06	1.21317e-07	endosperm	Mo17
Zm00001d032232	114	524	0	352	638	352	2.99269e-59	1.5546e-78	endosperm	Mo17
Zm00001d032245	45	225	16	507	270	523	6.3261e-28	2.97463e-102	endosperm	Mo17
Zm00001d032469	2	27	0	30	29	30	3.44416e-06	4.32051e-08	endosperm	Mo17
Zm00001d032609	0	79	0	51	79	51	6.21106e-19	9.23669e-13	endosperm	Mo17
Zm00001d032621	0	325	0	135	325	135	1.17984e-72	3.30172e-31	endosperm	Mo17
Zm00001d032633	0	115	0	118	115	118	7.86983e-27	1.7339e-27	endosperm	Mo17
Zm00001d032652	0	196	0	211	196	211	1.55872e-44	8.31191e-48	endosperm	Mo17
Zm00001d033737	0	246	0	87	246	87	1.93423e-55	1.08522e-20	endosperm	Mo17
Zm00001d033767	8	55	0	54	63	54	3.1913e-09	2.00492e-13	endosperm	Mo17
Zm00001d033778	2	20	0	42	22	42	0.000124237	9.12744e-11	endosperm	Mo17
Zm00001d033922	0	151	0	74	151	74	1.04808e-34	7.81178e-18	endosperm	Mo17
Zm00001d034066	0	92	0	29	92	29	8.66774e-22	7.2379e-08	endosperm	Mo17
Zm00001d034151	0	35	0	26	35	26	3.29709e-09	3.41421e-07	endosperm	Mo17
Zm00001d034175	4	48	0	350	52	350	1.04946e-09	4.23783e-78	endosperm	Mo17
Zm00001d034486	0	187	0	50	187	50	1.43614e-42	1.53748e-12	endosperm	Mo17
Zm00001d034490	0	927	0	543	927	543	1.3257e-203	4.19562e-120	endosperm	Mo17
Zm00001d034492	0	127	0	183	127	183	1.85775e-29	1.07259e-41	endosperm	Mo17
Zm00001d034508	13	303	0	145	316	145	7.87718e-60	2.14766e-33	endosperm	Mo17
Zm00001d034515	0	199	0	94	199	94	3.45192e-45	3.15527e-22	endosperm	Mo17	cluster10
Zm00001d034516	0	488	0	96	488	96	3.88146e-108	1.14885e-22	endosperm	Mo17	cluster10
Zm00001d034517	1	256	0	167	257	167	5.7153e-57	3.34529e-38	endosperm	Mo17	cluster10
Zm00001d034519	0	150	0	97	150	97	1.73366e-34	6.9328e-23	endosperm	Mo17
Zm00001d034529	7	88	1	60	95	61	9.53609e-17	4.21524e-14	endosperm	Mo17
Zm00001d034531	0	241	0	123	241	123	2.38049e-54	1.3945e-28	endosperm	Mo17
Zm00001d034533	0	336	0	240	336	240	4.74262e-75	3.93287e-54	endosperm	Mo17	cluster11
Zm00001d034534	0	104	0	88	104	88	2.02318e-24	6.54551e-21	endosperm	Mo17	cluster11
Zm00001d034537	6	29	0	75	35	75	0.000101195	4.70719e-18	endosperm	Mo17
Zm00001d034598	0	576	0	181	576	181	2.78081e-127	2.93148e-41	endosperm	Mo17
Zm00001d034610	0	428	0	555	428	555	4.42787e-95	1.02873e-122	endosperm	Mo17
Zm00001d034620	0	176	0	45	176	45	3.6211e-40	1.97036e-11	endosperm	Mo17
Zm00001d034629	0	59	0	62	59	62	1.57674e-14	3.43461e-15	endosperm	Mo17
Zm00001d034638	0	3615	0	1560	3615	1560	0	0	endosperm	Mo17
Zm00001d034662	0	374	0	278	374	278	2.51934e-83	2.04852e-62	endosperm	Mo17
Zm00001d034664	0	89	0	34	89	34	3.94817e-21	5.51126e-09	endosperm	Mo17
Zm00001d034670	0	64	0	42	64	42	1.2442e-15	9.12744e-11	endosperm	Mo17
Zm00001d034751	2	1830	1	649	1832	650	0	1.65083e-142	endosperm	Mo17
Zm00001d034773	0	99	2	469	99	471	2.52504e-23	1.05113e-102	endosperm	Mo17
Zm00001d035984	0	49	0	101	49	101	2.55965e-12	9.19844e-24	endosperm	Mo17
Zm00001d036345	2	114	0	131	116	131	2.50712e-25	2.47609e-30	endosperm	Mo17
Zm00001d036404	0	39	0	131	39	131	4.2381e-10	2.47609e-30	endosperm	Mo17
Zm00001d036883	0	108	0	142	108	142	2.68781e-25	9.72491e-33	endosperm	Mo17
Zm00001d037795	0	48	0	23	48	23	4.26224e-12	1.62003e-06	endosperm	Mo17
Zm00001d038035	0	120	0	166	120	166	6.32613e-28	5.53185e-38	endosperm	Mo17
Zm00001d038365	2	102	0	101	104	101	1.06295e-22	9.19844e-24	endosperm	Mo17
Zm00001d038598	0	141	0	129	141	129	1.60896e-32	6.78191e-30	endosperm	Mo17
Zm00001d039326	9	121	4	111	130	115	8.95919e-23	1.90646e-23	endosperm	Mo17
Zm00001d039913	58	406	13	695	464	708	1.03883e-58	6.86428e-145	endosperm	Mo17
Zm00001d040569	0	40	0	65	40	65	2.53965e-10	7.48988e-16	endosperm	Mo17
Zm00001d040673	0	46	0	64	46	64	1.18254e-11	1.2442e-15	endosperm	Mo17
Zm00001d040759	0	102	0	47	102	47	5.55223e-24	7.09874e-12	endosperm	Mo17
Zm00001d041669	0	283	0	51	283	51	1.66671e-63	9.23669e-13	endosperm	Mo17
Zm00001d041711	3	29	0	70	32	70	4.30281e-06	5.93051e-17	endosperm	Mo17
Zm00001d041801	0	36	0	200	36	200	1.9732e-09	2.08851e-45	endosperm	Mo17
Zm00001d042888	87	603	3	199	690	202	6.5343e-86	2.90693e-43	endosperm	Mo17
Zm00001d043354	0	123	0	164	123	164	1.3945e-28	1.51275e-37	endosperm	Mo17
Zm00001d043375	0	176	0	172	176	172	3.6211e-40	2.70623e-39	endosperm	Mo17
Zm00001d043599	15	144	2	119	159	121	1.44972e-24	2.01856e-26	endosperm	Mo17
Zm00001d043896	0	127	0	377	127	377	1.85775e-29	5.59912e-84	endosperm	Mo17
Zm00001d043982	0	295	0	324	295	324	4.04704e-66	1.94821e-72	endosperm	Mo17
Zm00001d044169	0	30	0	57	30	57	4.32051e-08	4.35816e-14	endosperm	Mo17
Zm00001d044173	8	99	0	173	107	173	1.40146e-18	1.63672e-39	endosperm	Mo17
Zm00001d044548	28	248	10	235	276	245	4.98986e-40	7.45687e-47	endosperm	Mo17
Zm00001d045336	0	641	0	156	641	156	2.02516e-141	8.46588e-36	endosperm	Mo17
Zm00001d045455	0	68	0	49	68	49	1.63497e-16	2.55965e-12	endosperm	Mo17
Zm00001d045513	7	80	0	133	87	133	5.01956e-15	9.04127e-31	endosperm	Mo17
Zm00001d045583	0	86	0	33	86	33	1.79937e-20	9.21598e-09	endosperm	Mo17
Zm00001d045665	0	1743	0	805	1743	805	0	4.4155e-177	endosperm	Mo17
Zm00001d046117	0	73	0	54	73	54	1.29651e-17	2.00492e-13	endosperm	Mo17
Zm00001d046363	0	31	0	25	31	25	2.58031e-08	5.73309e-07	endosperm	Mo17
Zm00001d046704	0	39	0	61	39	61	4.2381e-10	5.70754e-15	endosperm	Mo17
Zm00001d046828	0	30	0	24	30	24	4.32051e-08	9.63367e-07	endosperm	Mo17
Zm00001d046940	5	23	0	22	28	22	0.000669732	2.72653e-06	endosperm	Mo17
Zm00001d046978	3	81	0	99	84	99	1.7319e-17	2.52504e-23	endosperm	Mo17
Zm00001d047013	1	20	0	39	21	39	3.3813e-05	4.2381e-10	endosperm	Mo17
Zm00001d047317	0	212	1	114	212	115	5.02963e-48	5.81422e-26	endosperm	Mo17
Zm00001d047395	8	63	0	49	71	49	6.69666e-11	2.55965e-12	endosperm	Mo17
Zm00001d047407	0	471	2	197	471	199	1.94163e-104	1.84718e-43	endosperm	Mo17
Zm00001d047443	3	17	1	25	20	26	0.00174513	2.51654e-06	endosperm	Mo17
Zm00001d047823	95	847	31	670	942	701	1.42432e-132	1.08107e-128	endosperm	Mo17
Zm00001d047911	15	401	4	216	416	220	7.07117e-80	2.41831e-46	endosperm	Mo17
Zm00001d048032	2	605	2	1397	607	1399	2.72633e-132	1.88656e-304	endosperm	Mo17
Zm00001d048147	0	58	0	43	58	43	2.6212e-14	5.47404e-11	endosperm	Mo17
Zm00001d048169	0	71	0	32	71	32	3.57229e-17	1.54174e-08	endosperm	Mo17
Zm00001d048311	1	705	0	82	706	82	1.09538e-154	1.36088e-19	endosperm	Mo17
Zm00001d048718	11	90	2	63	101	65	3.81709e-15	3.84544e-14	endosperm	Mo17
Zm00001d048839	0	23	0	24	23	24	1.62003e-06	9.63367e-07	endosperm	Mo17
Zm00001d049263	0	25	0	134	25	134	5.73309e-07	5.4636e-31	endosperm	Mo17
Zm00001d049507	0	696	0	259	696	259	2.21584e-153	2.83464e-58	endosperm	Mo17
Zm00001d049632	6	95	2	40	101	42	8.30633e-19	4.5314e-09	endosperm	Mo17
Zm00001d049664	14	136	3	107	150	110	2.25196e-23	3.54651e-23	endosperm	Mo17
Zm00001d049848	0	38	0	47	38	47	7.07454e-10	7.09874e-12	endosperm	Mo17
Zm00001d050950	0	46	0	43	46	43	1.18254e-11	5.47404e-11	endosperm	Mo17
Zm00001d051281	0	27	0	21	27	21	2.03458e-07	4.59288e-06	endosperm	Mo17
Zm00001d051310	0	231	0	313	231	313	3.60799e-52	4.84964e-70	endosperm	Mo17
Zm00001d051419	18	242	12	307	260	319	7.09387e-44	2.77618e-61	endosperm	Mo17
Zm00001d051549	34	248	0	72	282	72	3.38784e-37	2.152e-17	endosperm	Mo17
Zm00001d051608	38	639	25	701	677	726	4.81509e-118	6.6047e-139	endosperm	Mo17
Zm00001d051993	0	111	3	65	111	68	5.91713e-26	5.53645e-14	endosperm	Mo17
Zm00001d052462	0	99	0	115	99	115	2.52504e-23	7.86983e-27	endosperm	Mo17
Zm00001d052584	4	186	8	286	190	294	8.35659e-40	4.06236e-59	endosperm	Mo17
Zm00001d053364	7	3160	21	3323	3167	3344	0	0	endosperm	Mo17
Zm00001d053398	9	816	0	327	825	327	1.09219e-173	4.32718e-73	endosperm	Mo17
Zm00001d053727	0	1054	0	998	1054	998	3.28792e-231	4.88651e-219	endosperm	Mo17

## Sheet: Table S4
Table S4: List of CpG_gDMRs identified in MC/CM endosperm.
Chr	start	end	CM_C	CM_M	MC_C	MC_M	CpG_gDMR
chr1	4244921	4245300	1	0	1	0	CpG_gDMRs showing CAU5 hypermethylation
chr1	8152581	8152820	0.618644	0	0.766667	0.02	CpG_gDMRs showing CAU5 hypermethylation
chr1	12152361	12152580	1	0.454545	0.882353	0.588235	CpG_gDMRs showing CAU5 hypermethylation
chr1	12294521	12294900	0.976744	0	0.9	0.0147059	CpG_gDMRs showing CAU5 hypermethylation
chr1	16710821	16711080	1	0	1	0.416667	CpG_gDMRs showing CAU5 hypermethylation
chr1	24005001	24005320	0.823529	0.357143	0.833333	0	CpG_gDMRs showing CAU5 hypermethylation
chr1	25763001	25763380	0.972222	0	0.923077	0.416667	CpG_gDMRs showing CAU5 hypermethylation
chr1	28575021	28575340	0.9	0.297297	1	0.44186	CpG_gDMRs showing CAU5 hypermethylation
chr1	28826981	28827280	1	0	1	0	CpG_gDMRs showing CAU5 hypermethylation
chr1	29615681	29616060	1	0.619048	0.8	0.583333	CpG_gDMRs showing CAU5 hypermethylation
chr1	34931561	34932400	0.693333	0.0224215	1	0.00251889	CpG_gDMRs showing CAU5 hypermethylation
chr1	36482161	36482540	1	0	1	0	CpG_gDMRs showing CAU5 hypermethylation
chr1	37841561	37841860	0.5	0	0.5	0.297297	CpG_gDMRs showing CAU5 hypermethylation
chr1	39162461	39162700	0.772727	0	0.5	0.285714	CpG_gDMRs showing CAU5 hypermethylation
chr1	42130981	42131240	0.714286	0	0.84	0	CpG_gDMRs showing CAU5 hypermethylation
chr1	42134101	42134300	0.939394	0.2	0.818182	0.2	CpG_gDMRs showing CAU5 hypermethylation
chr1	44172041	44172240	0.5	0	1	0	CpG_gDMRs showing CAU5 hypermethylation
chr1	50783921	50784180	0.857143	0.1	1	0	CpG_gDMRs showing CAU5 hypermethylation
chr1	51159941	51160140	0.533333	0	1	0	CpG_gDMRs showing CAU5 hypermethylation
chr1	56101601	56101980	0.975	0.416667	1	0.5	CpG_gDMRs showing CAU5 hypermethylation
chr1	60534561	60534860	0.955224	0.228571	0.92	0.391304	CpG_gDMRs showing CAU5 hypermethylation
chr1	69278101	69278400	0.829787	0.294118	0.806452	0.222222	CpG_gDMRs showing CAU5 hypermethylation
chr1	69597661	69597960	0.387097	0.0416667	0.875	0	CpG_gDMRs showing CAU5 hypermethylation
chr1	75800001	75800400	0.73	0.0930233	0.757576	0.291139	CpG_gDMRs showing CAU5 hypermethylation
chr1	80977121	80977440	0.863014	0.54	0.865385	0.4	CpG_gDMRs showing CAU5 hypermethylation
chr1	81324641	81325000	0.867925	0.5	1	0.402778	CpG_gDMRs showing CAU5 hypermethylation
chr1	81358681	81359060	0.853659	0.28	1	0.5	CpG_gDMRs showing CAU5 hypermethylation
chr1	84355221	84355440	0.928571	0	0.375	0	CpG_gDMRs showing CAU5 hypermethylation
chr1	88021141	88021520	1	0.444444	0.931034	0.27551	CpG_gDMRs showing CAU5 hypermethylation
chr1	89949541	89949840	0.8	0	0.833333	0	CpG_gDMRs showing CAU5 hypermethylation
chr1	89992121	89992500	0.851351	0.619718	0.65	0.585526	CpG_gDMRs showing CAU5 hypermethylation
chr1	99423861	99424180	0.64	0.0384615	0.909091	0.0506329	CpG_gDMRs showing CAU5 hypermethylation
chr1	110386041	110386420	0.833333	0	0.857143	0	CpG_gDMRs showing CAU5 hypermethylation
chr1	110529721	110529960	0.833333	0.2	0.6	0	CpG_gDMRs showing CAU5 hypermethylation
chr1	115844921	115845260	1	0	1	0.461538	CpG_gDMRs showing CAU5 hypermethylation
chr1	116772361	116772660	0.818182	0	0.8	0	CpG_gDMRs showing CAU5 hypermethylation
chr1	116908501	116908940	0.964286	0	0.833333	0	CpG_gDMRs showing CAU5 hypermethylation
chr1	117666401	117666660	1	0.166667	1	0.416667	CpG_gDMRs showing CAU5 hypermethylation
chr1	124042001	124042560	0.909091	0.142857	0.862069	0.0666667	CpG_gDMRs showing CAU5 hypermethylation
chr1	124191661	124191960	0.739726	0.166667	0.6	0.208333	CpG_gDMRs showing CAU5 hypermethylation
chr1	140873421	140873920	0.910448	0	0.969466	0.0818182	CpG_gDMRs showing CAU5 hypermethylation
chr1	145353641	145354260	0.870504	0.0294118	0.9	0.00952381	CpG_gDMRs showing CAU5 hypermethylation
chr1	145750121	145750320	0.903846	0.4	0.941176	0.526316	CpG_gDMRs showing CAU5 hypermethylation
chr1	145971521	145972100	0.791045	0.141844	0.888889	0.177419	CpG_gDMRs showing CAU5 hypermethylation
chr1	149579121	149579340	0.892857	0.487805	0.869565	0.333333	CpG_gDMRs showing CAU5 hypermethylation
chr1	153049961	153050220	0.809091	0	0.833333	0	CpG_gDMRs showing CAU5 hypermethylation
chr1	153194741	153194960	0.772727	0.25	0.9	0.125	CpG_gDMRs showing CAU5 hypermethylation
chr1	160260981	160261240	0.723404	0.272727	0.95	0.473684	CpG_gDMRs showing CAU5 hypermethylation
chr1	164375141	164375480	0.896552	0.405405	0.733333	0.447368	CpG_gDMRs showing CAU5 hypermethylation
chr1	165852841	165853320	0.779661	0	1	0.0166667	CpG_gDMRs showing CAU5 hypermethylation
chr1	166131221	166131720	0.833333	0.571429	0.705882	0.666667	CpG_gDMRs showing CAU5 hypermethylation
chr1	167134801	167135060	0.633333	0	0.857143	0.536585	CpG_gDMRs showing CAU5 hypermethylation
chr1	172710341	172710720	0.8	0.230769	0.9	0.2	CpG_gDMRs showing CAU5 hypermethylation
chr1	172711461	172711880	0.8125	0	0.836735	0	CpG_gDMRs showing CAU5 hypermethylation
chr1	181037401	181037600	0.857143	0	1	0	CpG_gDMRs showing CAU5 hypermethylation
chr1	182334501	182334900	0.650485	0.16	0.783784	0.221053	CpG_gDMRs showing CAU5 hypermethylation
chr1	184102721	184103280	0.59375	0.259259	0.882353	0.0392157	CpG_gDMRs showing CAU5 hypermethylation
chr1	186066301	186066540	0.414634	0	0.90625	0.259259	CpG_gDMRs showing CAU5 hypermethylation
chr1	186081741	186082160	0.605505	0.37931	1	0.00952381	CpG_gDMRs showing CAU5 hypermethylation
chr1	189322861	189323060	0.833333	0	1	0	CpG_gDMRs showing CAU5 hypermethylation
chr1	197762781	197763060	1	0	0.761905	0	CpG_gDMRs showing CAU5 hypermethylation
chr1	198710961	198711220	1	0	0.75	0	CpG_gDMRs showing CAU5 hypermethylation
chr1	198711701	198711960	0.941176	0.285714	1	0	CpG_gDMRs showing CAU5 hypermethylation
chr1	201760581	201760960	0.945946	0	0.8	0.472222	CpG_gDMRs showing CAU5 hypermethylation
chr1	201761281	201761520	0.97561	0	0.923077	0	CpG_gDMRs showing CAU5 hypermethylation
chr1	207279741	207280120	0.833333	0.266667	1	0	CpG_gDMRs showing CAU5 hypermethylation
chr1	215420841	215421040	0.836066	0	0.923077	0.454545	CpG_gDMRs showing CAU5 hypermethylation
chr1	216776221	216776600	0.666667	0.0555556	0.818182	0	CpG_gDMRs showing CAU5 hypermethylation
chr1	218586761	218587060	0.829268	0.513514	0.909091	0.464286	CpG_gDMRs showing CAU5 hypermethylation
chr1	221295761	221296140	0.842105	0	0.7	0.321429	CpG_gDMRs showing CAU5 hypermethylation
chr1	223636241	223636560	0.756098	0	0.695652	0	CpG_gDMRs showing CAU5 hypermethylation
chr1	226101101	226101400	0.52381	0	1	0.275	CpG_gDMRs showing CAU5 hypermethylation
chr1	233657761	233658440	0.820225	0	0.903226	0.0633803	CpG_gDMRs showing CAU5 hypermethylation
chr1	245196861	245197160	0.326087	0	1	0	CpG_gDMRs showing CAU5 hypermethylation
chr1	245857901	245858140	0.968085	0.628571	0.891304	0.589744	CpG_gDMRs showing CAU5 hypermethylation
chr1	245863561	245863940	0.964286	0	1	0.54	CpG_gDMRs showing CAU5 hypermethylation
chr1	251494541	251494800	1	0.545455	0.777778	0.627907	CpG_gDMRs showing CAU5 hypermethylation
chr1	262891281	262891540	0.875	0	0.8	0	CpG_gDMRs showing CAU5 hypermethylation
chr1	272193401	272193740	0.75	0.333333	0.8	0	CpG_gDMRs showing CAU5 hypermethylation
chr1	272613041	272613420	0.944444	0.647059	0.875	0.1	CpG_gDMRs showing CAU5 hypermethylation
chr1	272665141	272665340	0.8	0	0.967742	0	CpG_gDMRs showing CAU5 hypermethylation
chr1	277603281	277603600	0.664179	0	0.71875	0.0808081	CpG_gDMRs showing CAU5 hypermethylation
chr1	278897201	278897600	0.423423	0.0337079	0.626667	0	CpG_gDMRs showing CAU5 hypermethylation
chr1	280775541	280776180	0.847222	0.612903	1	0.651515	CpG_gDMRs showing CAU5 hypermethylation
chr1	282396681	282396940	0.9	0.428571	1	0	CpG_gDMRs showing CAU5 hypermethylation
chr1	283399921	283400360	0.820312	0	0.857143	0.046729	CpG_gDMRs showing CAU5 hypermethylation
chr1	283693021	283693660	0.566667	0	0.794872	0	CpG_gDMRs showing CAU5 hypermethylation
chr1	285280541	285280900	0.663551	0.333333	0.789474	0.121622	CpG_gDMRs showing CAU5 hypermethylation
chr1	285790281	285790540	0.952381	0	1	0	CpG_gDMRs showing CAU5 hypermethylation
chr1	288421701	288423060	0.653333	0.431373	0.875	0.415094	CpG_gDMRs showing CAU5 hypermethylation
chr1	291056801	291057180	0.632653	0	1	0.566667	CpG_gDMRs showing CAU5 hypermethylation
chr1	297309061	297309560	0.703125	0	0.625	0	CpG_gDMRs showing CAU5 hypermethylation
chr1	299785641	299786180	0.846154	0.189655	0.84507	0.0714286	CpG_gDMRs showing CAU5 hypermethylation
chr1	302429701	302430080	0.897436	0.47619	0.909091	0.586207	CpG_gDMRs showing CAU5 hypermethylation
chr1	302528781	302529240	0.689655	0	0.818182	0	CpG_gDMRs showing CAU5 hypermethylation
chr1	304202121	304202940	0.823529	0	0.813953	0.00651466	CpG_gDMRs showing CAU5 hypermethylation
chr1	304666801	304667020	0.6	0.227273	1	0	CpG_gDMRs showing CAU5 hypermethylation
chr10	2030961	2031340	0.538462	0	0.809524	0.321839	CpG_gDMRs showing CAU5 hypermethylation
chr10	5629961	5630200	0.914286	0	1	0.641026	CpG_gDMRs showing CAU5 hypermethylation
chr10	8657321	8657540	0.823529	0	1	0	CpG_gDMRs showing CAU5 hypermethylation
chr10	20033221	20033440	0.818182	0	1	0.266667	CpG_gDMRs showing CAU5 hypermethylation
chr10	22203701	22204080	1	0.5	1	0.612903	CpG_gDMRs showing CAU5 hypermethylation
chr10	23683441	23683660	0.474419	0.234694	0.85	0.295238	CpG_gDMRs showing CAU5 hypermethylation
chr10	26305961	26306160	0.510638	0.1875	0.461538	0.25	CpG_gDMRs showing CAU5 hypermethylation
chr10	27854001	27854540	0.813492	0.0176991	0.818182	0.106061	CpG_gDMRs showing CAU5 hypermethylation
chr10	31825501	31825800	0.857143	0.444444	0.888889	0.277778	CpG_gDMRs showing CAU5 hypermethylation
chr10	39177521	39177800	0.69697	0.2	0.92	0.547619	CpG_gDMRs showing CAU5 hypermethylation
chr10	42260641	42260980	0.909091	0	1	0	CpG_gDMRs showing CAU5 hypermethylation
chr10	45182341	45182700	0.863014	0	0.774194	0	CpG_gDMRs showing CAU5 hypermethylation
chr10	45262201	45262580	0.772727	0	0.843137	0.5	CpG_gDMRs showing CAU5 hypermethylation
chr10	51052921	51053120	0.863636	0.416667	0.833333	0.388889	CpG_gDMRs showing CAU5 hypermethylation
chr10	51068321	51068740	0.711111	0	0.8	0	CpG_gDMRs showing CAU5 hypermethylation
chr10	55803581	55803780	0.8	0	0.806452	0	CpG_gDMRs showing CAU5 hypermethylation
chr10	57862621	57862840	0.545455	0	0.694444	0	CpG_gDMRs showing CAU5 hypermethylation
chr10	58999621	59000440	0.752475	0.010989	1	0.00325733	CpG_gDMRs showing CAU5 hypermethylation
chr10	64155481	64155780	0.714286	0	0.875	0.329114	CpG_gDMRs showing CAU5 hypermethylation
chr10	68734041	68734540	0.778802	0.304688	0.884615	0.388626	CpG_gDMRs showing CAU5 hypermethylation
chr10	70900621	70900960	0.947368	0.477273	1	0.631579	CpG_gDMRs showing CAU5 hypermethylation
chr10	74186881	74187240	0.875	0	1	0.483871	CpG_gDMRs showing CAU5 hypermethylation
chr10	80029081	80029380	0.986301	0.654545	0.96	0.721311	CpG_gDMRs showing CAU5 hypermethylation
chr10	80551121	80551520	0.622642	0	0.857143	0	CpG_gDMRs showing CAU5 hypermethylation
chr10	84564441	84564720	0.905405	0.518519	0.95082	0.470588	CpG_gDMRs showing CAU5 hypermethylation
chr10	84950101	84950480	0.861538	0	0.8	0.215686	CpG_gDMRs showing CAU5 hypermethylation
chr10	85238581	85239120	0.670886	0	0.866667	0	CpG_gDMRs showing CAU5 hypermethylation
chr10	86467141	86467520	0.784615	0.465116	0.925926	0.25	CpG_gDMRs showing CAU5 hypermethylation
chr10	89309061	89309440	0.809524	0	1	0.375	CpG_gDMRs showing CAU5 hypermethylation
chr10	89737061	89737340	1	0.652174	1	0.5	CpG_gDMRs showing CAU5 hypermethylation
chr10	96632421	96632700	0.52381	0	0.545455	0	CpG_gDMRs showing CAU5 hypermethylation
chr10	96652841	96653200	0.802817	0.4	1	0.596491	CpG_gDMRs showing CAU5 hypermethylation
chr10	100072881	100073520	0.264151	0	0.853659	0	CpG_gDMRs showing CAU5 hypermethylation
chr10	100249121	100249400	0.789474	0	0.933333	0.583333	CpG_gDMRs showing CAU5 hypermethylation
chr10	103505641	103505840	0.833333	0	1	0	CpG_gDMRs showing CAU5 hypermethylation
chr10	106764941	106765280	0.488889	0	0.9	0.327586	CpG_gDMRs showing CAU5 hypermethylation
chr10	113473401	113473760	0.636364	0	0.923077	0	CpG_gDMRs showing CAU5 hypermethylation
chr10	115427601	115427860	0.854839	0.266667	0.857143	0.347826	CpG_gDMRs showing CAU5 hypermethylation
chr10	118148861	118149220	0.973684	0.5	1	0.734694	CpG_gDMRs showing CAU5 hypermethylation
chr10	121026081	121026300	0.777778	0	0.863636	0.333333	CpG_gDMRs showing CAU5 hypermethylation
chr10	121361881	121362260	0.723077	0.105263	0.857143	0.288889	CpG_gDMRs showing CAU5 hypermethylation
chr10	122368121	122368680	0.711111	0	0.954545	0.0436508	CpG_gDMRs showing CAU5 hypermethylation
chr10	122369381	122369940	0.769231	0.121951	0.8	0.0882353	CpG_gDMRs showing CAU5 hypermethylation
chr10	125365041	125365300	0.952381	0.578947	0.971429	0	CpG_gDMRs showing CAU5 hypermethylation
chr10	128019401	128019600	0.428571	0	0.666667	0.0588235	CpG_gDMRs showing CAU5 hypermethylation
chr10	128609201	128609400	0.8125	0.488889	0.939394	0.482759	CpG_gDMRs showing CAU5 hypermethylation
chr10	129242601	129242820	0.833333	0	1	0	CpG_gDMRs showing CAU5 hypermethylation
chr10	129680401	129680720	0.964286	0	1	0	CpG_gDMRs showing CAU5 hypermethylation
chr10	133421941	133422480	0.576923	0	0.647059	0.118644	CpG_gDMRs showing CAU5 hypermethylation
chr10	134462861	134463320	0.533333	0.363636	1	0.673077	CpG_gDMRs showing CAU5 hypermethylation
chr10	134571321	134571660	0.439024	0.1875	0.639344	0.0188679	CpG_gDMRs showing CAU5 hypermethylation
chr10	135133481	135133900	0.653465	0.237288	0.721519	0.31746	CpG_gDMRs showing CAU5 hypermethylation
chr10	137389481	137389700	0.875	0	0.625	0	CpG_gDMRs showing CAU5 hypermethylation
chr10	138394961	138395340	0.711111	0	0.848101	0.0512821	CpG_gDMRs showing CAU5 hypermethylation
chr10	138510121	138510340	1	0.2	1	0.52381	CpG_gDMRs showing CAU5 hypermethylation
chr10	140172561	140172940	0.802632	0.454545	0.933333	0	CpG_gDMRs showing CAU5 hypermethylation
chr10	140222281	140222820	0.912409	0	0.933333	0.052381	CpG_gDMRs showing CAU5 hypermethylation
chr10	140697041	140697700	0.768116	0.192308	0.761905	0.133333	CpG_gDMRs showing CAU5 hypermethylation
chr10	141732941	141733160	0.857143	0.363636	0.923077	0.375	CpG_gDMRs showing CAU5 hypermethylation
chr10	142362941	142363320	0.83871	0.111111	0.965517	0.15873	CpG_gDMRs showing CAU5 hypermethylation
chr10	144194441	144194740	0.610294	0.04	0.73913	0.16	CpG_gDMRs showing CAU5 hypermethylation
chr10	147246521	147246920	0.5	0	1	0.00526316	CpG_gDMRs showing CAU5 hypermethylation
chr10	147472301	147472780	0.736842	0.641026	1	0.341463	CpG_gDMRs showing CAU5 hypermethylation
chr10	147505381	147505760	0.769231	0.0666667	0.827586	0	CpG_gDMRs showing CAU5 hypermethylation
chr10	148132821	148133020	0.722222	0	0.565217	0.0434783	CpG_gDMRs showing CAU5 hypermethylation
chr10	148251081	148251540	0.428571	0.0169492	0.772727	0	CpG_gDMRs showing CAU5 hypermethylation
chr10	149291361	149291740	0.948718	0.142857	0.928571	0.428571	CpG_gDMRs showing CAU5 hypermethylation
chr10	149334601	149334840	1	0.466667	0.9375	0.409091	CpG_gDMRs showing CAU5 hypermethylation
chr10	149361481	149361740	0.935484	0	1	0.178571	CpG_gDMRs showing CAU5 hypermethylation
chr10	149698701	149698900	0.965517	0.5625	0.941176	0.583333	CpG_gDMRs showing CAU5 hypermethylation
chr10	149701721	149702260	0.514286	0	1	0.00917431	CpG_gDMRs showing CAU5 hypermethylation
chr10	149752261	149752520	0.52	0	0.142857	0	CpG_gDMRs showing CAU5 hypermethylation
chr2	712261	712500	0.454545	0	0.5625	0.178571	CpG_gDMRs showing CAU5 hypermethylation
chr2	1168521	1168720	0.818182	0.529412	1	0.672414	CpG_gDMRs showing CAU5 hypermethylation
chr2	1270241	1270640	0.869822	0.491525	1	0.31746	CpG_gDMRs showing CAU5 hypermethylation
chr2	2330761	2330960	0.95	0.588235	0.9	0.583333	CpG_gDMRs showing CAU5 hypermethylation
chr2	3666281	3666740	0.759036	0	0.6	0	CpG_gDMRs showing CAU5 hypermethylation
chr2	11164321	11164660	0.853933	0.1	0.923077	0	CpG_gDMRs showing CAU5 hypermethylation
chr2	12652021	12652320	0.508065	0	0.438356	0	CpG_gDMRs showing CAU5 hypermethylation
chr2	12751541	12751920	0.82	0	0.866667	0.169811	CpG_gDMRs showing CAU5 hypermethylation
chr2	13433901	13434200	0.552632	0.1875	0.984375	0.246154	CpG_gDMRs showing CAU5 hypermethylation
chr2	14174541	14175160	0.74359	0	1	0	CpG_gDMRs showing CAU5 hypermethylation
chr2	14984901	14985280	0.5	0	0.9	0.0133333	CpG_gDMRs showing CAU5 hypermethylation
chr2	17745121	17745520	0.764706	0.0666667	0.904762	0.269841	CpG_gDMRs showing CAU5 hypermethylation
chr2	22635061	22635780	0.801587	0	0.733333	0.00369004	CpG_gDMRs showing CAU5 hypermethylation
chr2	28264921	28265300	0.878788	0.469388	1	0.117647	CpG_gDMRs showing CAU5 hypermethylation
chr2	30051381	30051700	0.974359	0.48	0.9	0.428571	CpG_gDMRs showing CAU5 hypermethylation
chr2	30305381	30305800	0.891892	0.294118	1	0.222222	CpG_gDMRs showing CAU5 hypermethylation
chr2	30306181	30306560	0.676471	0	0.6	0	CpG_gDMRs showing CAU5 hypermethylation
chr2	32677901	32678440	0.815385	0.235294	0.970588	0.233333	CpG_gDMRs showing CAU5 hypermethylation
chr2	34610661	34611040	0.698276	0	0.769231	0	CpG_gDMRs showing CAU5 hypermethylation
chr2	37818821	37819020	0.525	0.103448	0.439024	0	CpG_gDMRs showing CAU5 hypermethylation
chr2	38562441	38562840	0.744681	0	0.666667	0.028169	CpG_gDMRs showing CAU5 hypermethylation
chr2	40267261	40267520	0.9	0.666667	1	0.525	CpG_gDMRs showing CAU5 hypermethylation
chr2	41096301	41096520	0.916667	0.466667	0.6	0.576923	CpG_gDMRs showing CAU5 hypermethylation
chr2	43192661	43192880	0.69697	0	0.913043	0	CpG_gDMRs showing CAU5 hypermethylation
chr2	50703601	50703980	1	0	0.96	0.45	CpG_gDMRs showing CAU5 hypermethylation
chr2	56140641	56140840	0.54955	0	0.733333	0.333333	CpG_gDMRs showing CAU5 hypermethylation
chr2	58845441	58845820	0.584906	0.0222222	0.7	0.130435	CpG_gDMRs showing CAU5 hypermethylation
chr2	60532081	60532500	0.602041	0	0.629032	0.0140845	CpG_gDMRs showing CAU5 hypermethylation
chr2	65461161	65461840	0.611111	0.0188679	0.625	0.03125	CpG_gDMRs showing CAU5 hypermethylation
chr2	81950741	81950960	0.925926	0.447368	0.8125	0.472222	CpG_gDMRs showing CAU5 hypermethylation
chr2	83929141	83930040	0.836957	0	0.7	0.00478469	CpG_gDMRs showing CAU5 hypermethylation
chr2	86028421	86028660	0.888889	0.181818	0.95	0.619048	CpG_gDMRs showing CAU5 hypermethylation
chr2	86207321	86207700	0.777778	0	0.950617	0	CpG_gDMRs showing CAU5 hypermethylation
chr2	86222441	86222800	0.947368	0.444444	0.975	0.661538	CpG_gDMRs showing CAU5 hypermethylation
chr2	91798661	91799280	0.818966	0.114754	0.533333	0.0909091	CpG_gDMRs showing CAU5 hypermethylation
chr2	92435521	92435960	0.735849	0.243243	0.958333	0.236842	CpG_gDMRs showing CAU5 hypermethylation
chr2	111135201	111135540	0.352941	0	0.5	0	CpG_gDMRs showing CAU5 hypermethylation
chr2	111547361	111547700	0.88	0	0.875	0.5625	CpG_gDMRs showing CAU5 hypermethylation
chr2	113248941	113249200	0.944444	0.315789	1	0.4	CpG_gDMRs showing CAU5 hypermethylation
chr2	115059421	115059620	0.793103	0.272727	0.727273	0.26087	CpG_gDMRs showing CAU5 hypermethylation
chr2	115726301	115726500	0.941176	0.571429	0.8	0.52	CpG_gDMRs showing CAU5 hypermethylation
chr2	129619281	129619840	0.85	0.0631579	1	0.0219298	CpG_gDMRs showing CAU5 hypermethylation
chr2	129935501	129935880	1	0	1	0.0263158	CpG_gDMRs showing CAU5 hypermethylation
chr2	130082461	130083140	0.9	0.235294	0.8	0.00278552	CpG_gDMRs showing CAU5 hypermethylation
chr2	130332281	130332500	0.909091	0	0.88	0	CpG_gDMRs showing CAU5 hypermethylation
chr3	5026721	5027240	0.757282	0	0.885057	0.00595238	CpG_gDMRs showing CAU5 hypermethylation
chr3	8535941	8536320	0.959184	0	0.9375	0	CpG_gDMRs showing CAU5 hypermethylation
chr3	8856021	8856240	0.772727	0.333333	1	0	CpG_gDMRs showing CAU5 hypermethylation
chr3	10862821	10863200	0.818182	0	0.916667	0.294118	CpG_gDMRs showing CAU5 hypermethylation
chr3	15912321	15913040	0.77451	0	0.6	0.047619	CpG_gDMRs showing CAU5 hypermethylation
chr3	19352761	19353140	0.75	0	1	0	CpG_gDMRs showing CAU5 hypermethylation
chr3	32150221	32150520	0.888889	0	1	0.111111	CpG_gDMRs showing CAU5 hypermethylation
chr3	37350521	37351080	0.772727	0	0.9	0	CpG_gDMRs showing CAU5 hypermethylation
chr3	41250381	41250800	0.823529	0.25	0.8	0	CpG_gDMRs showing CAU5 hypermethylation
chr3	41391681	41391940	0.818182	0	0.8	0	CpG_gDMRs showing CAU5 hypermethylation
chr3	50128501	50128880	0.769231	0	0.958333	0.609375	CpG_gDMRs showing CAU5 hypermethylation
chr3	50893601	50893980	0.852941	0.25	1	0.416667	CpG_gDMRs showing CAU5 hypermethylation
chr3	54140461	54141020	0.93038	0	0.95	0.327586	CpG_gDMRs showing CAU5 hypermethylation
chr3	57354421	57354680	0.918367	0.333333	0.833333	0.3	CpG_gDMRs showing CAU5 hypermethylation
chr3	58043381	58043760	0.877551	0	0.85	0.535211	CpG_gDMRs showing CAU5 hypermethylation
chr3	60792901	60793240	0.740741	0.4	0.75	0.48	CpG_gDMRs showing CAU5 hypermethylation
chr3	60812861	60813660	0.849057	0.0234375	0.957265	0.0488798	CpG_gDMRs showing CAU5 hypermethylation
chr3	69862701	69863180	0.851852	0	0.980392	0	CpG_gDMRs showing CAU5 hypermethylation
chr3	70494141	70494380	0.885714	0.470588	1	0.5625	CpG_gDMRs showing CAU5 hypermethylation
chr3	71937041	71937260	0.789474	0	0.842105	0	CpG_gDMRs showing CAU5 hypermethylation
chr3	96546561	96547080	0.755556	0	0.96	0	CpG_gDMRs showing CAU5 hypermethylation
chr3	97964121	97964320	0.84127	0	1	0.285714	CpG_gDMRs showing CAU5 hypermethylation
chr3	100894181	100894580	0.789474	0.2	0.931034	0	CpG_gDMRs showing CAU5 hypermethylation
chr3	108760941	108761260	0.538462	0	0.818182	0	CpG_gDMRs showing CAU5 hypermethylation
chr3	115123721	115123980	0.818182	0	0.6	0	CpG_gDMRs showing CAU5 hypermethylation
chr3	120360881	120361260	0.87931	0.227273	0.885714	0.166667	CpG_gDMRs showing CAU5 hypermethylation
chr3	132364861	132365080	0.8	0	0.8	0	CpG_gDMRs showing CAU5 hypermethylation
chr3	143360041	143360260	0.853659	0	0.8	0.363636	CpG_gDMRs showing CAU5 hypermethylation
chr3	144503801	144504020	0.833333	0	0.909091	0.3	CpG_gDMRs showing CAU5 hypermethylation
chr3	150535141	150535340	0.833333	0.387097	1	0	CpG_gDMRs showing CAU5 hypermethylation
chr3	150546161	150546560	0.647059	0	0.964286	0	CpG_gDMRs showing CAU5 hypermethylation
chr3	156881541	156881780	0.833333	0	1	0.47619	CpG_gDMRs showing CAU5 hypermethylation
chr3	157014041	157014420	0.923077	0.1	1	0	CpG_gDMRs showing CAU5 hypermethylation
chr3	157030761	157030960	0.95	0.585366	0.972973	0.5	CpG_gDMRs showing CAU5 hypermethylation
chr3	170862881	170863240	0.5	0	0.8	0.117647	CpG_gDMRs showing CAU5 hypermethylation
chr3	176767001	176767460	0.747619	0.117647	0.848101	0.0571429	CpG_gDMRs showing CAU5 hypermethylation
chr3	188277181	188277380	0.833333	0	0.959184	0.24	CpG_gDMRs showing CAU5 hypermethylation
chr3	192550841	192551040	0.657143	0	0.8	0.365385	CpG_gDMRs showing CAU5 hypermethylation
chr3	197758621	197759000	0.608696	0	0.666667	0.0683761	CpG_gDMRs showing CAU5 hypermethylation
chr3	200455621	200456000	0.838384	0.433333	0.909091	0.551724	CpG_gDMRs showing CAU5 hypermethylation
chr3	204368241	204368940	0.888889	0.0555556	0.8	0.285714	CpG_gDMRs showing CAU5 hypermethylation
chr3	210183081	210183320	0.714286	0	1	0.341463	CpG_gDMRs showing CAU5 hypermethylation
chr3	211264121	211264620	0.735294	0	0.689655	0.111111	CpG_gDMRs showing CAU5 hypermethylation
chr3	211265341	211265780	0.974359	0.190476	0.944444	0.2	CpG_gDMRs showing CAU5 hypermethylation
chr3	211654641	211655120	0.76	0.0344828	1	0.144928	CpG_gDMRs showing CAU5 hypermethylation
chr3	213465461	213465760	0.730769	0	0.666667	0	CpG_gDMRs showing CAU5 hypermethylation
chr3	216114421	216114740	1	0.6	1	0.693548	CpG_gDMRs showing CAU5 hypermethylation
chr3	216879881	216880280	0.797753	0.05	0.809524	0.192982	CpG_gDMRs showing CAU5 hypermethylation
chr3	218284341	218284580	0.875	0.473684	1	0	CpG_gDMRs showing CAU5 hypermethylation
chr3	219458421	219458680	0.939394	0.307692	0.866667	0.388889	CpG_gDMRs showing CAU5 hypermethylation
chr3	223052301	223052520	0.458333	0	0.888889	0	CpG_gDMRs showing CAU5 hypermethylation
chr3	223372361	223372740	0.960784	0	1	0.651163	CpG_gDMRs showing CAU5 hypermethylation
chr3	225047901	225048160	0.394737	0	0.04	0	CpG_gDMRs showing CAU5 hypermethylation
chr3	225736261	225736480	0.796875	0.5	0.882353	0.4	CpG_gDMRs showing CAU5 hypermethylation
chr3	225737421	225737660	0.8125	0	0.875	0.333333	CpG_gDMRs showing CAU5 hypermethylation
chr3	227873141	227873520	0.983333	0.666667	1	0.621622	CpG_gDMRs showing CAU5 hypermethylation
chr3	227875881	227876140	1	0.5	1	0.131579	CpG_gDMRs showing CAU5 hypermethylation
chr3	228240301	228240500	0.891304	0	1	0	CpG_gDMRs showing CAU5 hypermethylation
chr3	229255201	229255540	0.909091	0	0.8	0	CpG_gDMRs showing CAU5 hypermethylation
chr3	229919881	229920100	0.533333	0	0.75	0.133333	CpG_gDMRs showing CAU5 hypermethylation
chr3	232107501	232107740	1	0.111111	0.8	0	CpG_gDMRs showing CAU5 hypermethylation
chr3	232294841	232295040	0.866667	0	1	0	CpG_gDMRs showing CAU5 hypermethylation
chr3	233485621	233486200	0.597403	0.567568	0.9	0.571429	CpG_gDMRs showing CAU5 hypermethylation
chr4	3224681	3225000	0.433333	0.030303	0.536585	0	CpG_gDMRs showing CAU5 hypermethylation
chr4	6143501	6143880	0.555556	0.193548	1	0.00606061	CpG_gDMRs showing CAU5 hypermethylation
chr4	7211741	7212100	0.527273	0	0.65625	0	CpG_gDMRs showing CAU5 hypermethylation
chr4	11653961	11654440	0.638889	0.457143	0.647059	0.373134	CpG_gDMRs showing CAU5 hypermethylation
chr4	12194501	12195000	0.796296	0	0.890244	0.0408163	CpG_gDMRs showing CAU5 hypermethylation
chr4	13684121	13684320	0.75	0	0.9	0	CpG_gDMRs showing CAU5 hypermethylation
chr4	19753581	19753880	0.507937	0	0.914286	0	CpG_gDMRs showing CAU5 hypermethylation
chr4	22922741	22923400	0.957576	0.29703	0.974359	0.151659	CpG_gDMRs showing CAU5 hypermethylation
chr4	24647981	24648200	0.941176	0	0.6	0.277778	CpG_gDMRs showing CAU5 hypermethylation
chr4	30705941	30706300	0.846154	0	0.833333	0.307692	CpG_gDMRs showing CAU5 hypermethylation
chr4	30739901	30740340	0.675	0	0.388889	0.0178571	CpG_gDMRs showing CAU5 hypermethylation
chr4	35023041	35023280	0.380952	0	0.568182	0.0777778	CpG_gDMRs showing CAU5 hypermethylation
chr4	39993421	39993680	0.884615	0	0.962963	0.571429	CpG_gDMRs showing CAU5 hypermethylation
chr4	41261021	41261360	0.755556	0	0.826923	0	CpG_gDMRs showing CAU5 hypermethylation
chr4	44845381	44845800	0.673267	0.0865385	0.1	0.0344828	CpG_gDMRs showing CAU5 hypermethylation
chr4	46618961	46619340	0.833333	0.210526	0.636364	0.375	CpG_gDMRs showing CAU5 hypermethylation
chr4	48624441	48625180	0.777202	0.0119048	0.818182	0	CpG_gDMRs showing CAU5 hypermethylation
chr4	52098401	52099160	0.781609	0	0.578947	0	CpG_gDMRs showing CAU5 hypermethylation
chr4	65834481	65834860	0.938776	0	0.727273	0.455882	CpG_gDMRs showing CAU5 hypermethylation
chr4	68269341	68269720	0.855556	0	0.897959	0.5	CpG_gDMRs showing CAU5 hypermethylation
chr4	74759941	74760600	0.938224	0.0342857	0.95	0.0692042	CpG_gDMRs showing CAU5 hypermethylation
chr4	74760841	74761220	0.976879	0.666667	1	0.346535	CpG_gDMRs showing CAU5 hypermethylation
chr4	76343061	76343440	0.68	0	0.952381	0	CpG_gDMRs showing CAU5 hypermethylation
chr4	79159561	79159900	0.894737	0.15625	0.75	0.269231	CpG_gDMRs showing CAU5 hypermethylation
chr4	87921541	87921920	0.866667	0.533333	1	0.4	CpG_gDMRs showing CAU5 hypermethylation
chr4	91296321	91296980	0.792929	0	0.963855	0	CpG_gDMRs showing CAU5 hypermethylation
chr4	105024461	105024800	0.695652	0.428571	0.73913	0.514019	CpG_gDMRs showing CAU5 hypermethylation
chr4	112430001	112430200	0.962264	0.625	1	0.47619	CpG_gDMRs showing CAU5 hypermethylation
chr4	112938801	112939240	0.848485	0.30303	0.928571	0.317647	CpG_gDMRs showing CAU5 hypermethylation
chr4	112955361	112955560	0.916667	0.5	0.818182	0.35	CpG_gDMRs showing CAU5 hypermethylation
chr4	115253481	115253680	1	0.447368	0.8	0.2	CpG_gDMRs showing CAU5 hypermethylation
chr4	116077261	116077480	0.826087	0	1	0	CpG_gDMRs showing CAU5 hypermethylation
chr4	120148481	120148900	1	0	1	0	CpG_gDMRs showing CAU5 hypermethylation
chr4	130888761	130889080	0.684211	0.267857	1	0.518519	CpG_gDMRs showing CAU5 hypermethylation
chr4	132061721	132062100	0.904762	0	1	0.4375	CpG_gDMRs showing CAU5 hypermethylation
chr4	133197581	133198000	0.769912	0.0357143	0.88	0.205882	CpG_gDMRs showing CAU5 hypermethylation
chr4	133586981	133587300	0.851852	0.64	0.807018	0.487179	CpG_gDMRs showing CAU5 hypermethylation
chr4	139326341	139326640	0.923077	0.272727	1	0.483871	CpG_gDMRs showing CAU5 hypermethylation
chr4	140780861	140781240	0.821429	0	0.88	0.03125	CpG_gDMRs showing CAU5 hypermethylation
chr4	146847441	146847860	0.72381	0	0.395349	0.103093	CpG_gDMRs showing CAU5 hypermethylation
chr4	147844321	147844700	0.970588	0	0.933333	0.142857	CpG_gDMRs showing CAU5 hypermethylation
chr4	151771401	151771680	0.883333	0	0.772727	0	CpG_gDMRs showing CAU5 hypermethylation
chr4	158733541	158733740	0.965517	0	1	0.55	CpG_gDMRs showing CAU5 hypermethylation
chr4	158836501	158836720	0.74359	0	1	0.565217	CpG_gDMRs showing CAU5 hypermethylation
chr4	161181961	161182240	0.471698	0	0.6	0.0175439	CpG_gDMRs showing CAU5 hypermethylation
chr4	161949821	161950020	0.857143	0	1	0	CpG_gDMRs showing CAU5 hypermethylation
chr4	168615941	168616300	0.306667	0.0175439	0.454545	0.0136986	CpG_gDMRs showing CAU5 hypermethylation
chr4	173792501	173792880	0.846154	0	0.846154	0.357143	CpG_gDMRs showing CAU5 hypermethylation
chr4	177322541	177322740	0.756098	0	0.931034	0.375	CpG_gDMRs showing CAU5 hypermethylation
chr4	180170561	180170940	0.883721	0	0.96875	0.26087	CpG_gDMRs showing CAU5 hypermethylation
chr4	182922721	182923200	0.941176	0.113208	0.666667	0.105691	CpG_gDMRs showing CAU5 hypermethylation
chr4	183443621	183443940	0.950617	0.592593	0.909091	0.575	CpG_gDMRs showing CAU5 hypermethylation
chr4	184649501	184649780	0.673077	0	1	0.0266667	CpG_gDMRs showing CAU5 hypermethylation
chr4	188624681	188624940	0.438356	0.0666667	0.166667	0.0769231	CpG_gDMRs showing CAU5 hypermethylation
chr4	190073901	190074360	0.886364	0.216216	0.958333	0.469388	CpG_gDMRs showing CAU5 hypermethylation
chr4	190302721	190302940	0.761905	0.368421	1	0	CpG_gDMRs showing CAU5 hypermethylation
chr4	191051001	191051280	0.8	0	0.833333	0.333333	CpG_gDMRs showing CAU5 hypermethylation
chr4	193556141	193556620	0.776699	0.363636	0.725	0.136364	CpG_gDMRs showing CAU5 hypermethylation
chr4	194659361	194659660	0.817073	0.421053	1	0.455696	CpG_gDMRs showing CAU5 hypermethylation
chr4	202433981	202434360	1	0	0.833333	0.176471	CpG_gDMRs showing CAU5 hypermethylation
chr4	203041261	203041520	0.909091	0	1	0	CpG_gDMRs showing CAU5 hypermethylation
chr4	204481641	204482020	0.878788	0.352941	1	0.382353	CpG_gDMRs showing CAU5 hypermethylation
chr4	206231601	206231980	0.883436	0	0.8	0	CpG_gDMRs showing CAU5 hypermethylation
chr4	212015761	212016140	0.840909	0.585366	1	0.617647	CpG_gDMRs showing CAU5 hypermethylation
chr4	214215761	214215980	0.846154	0.142857	1	0.434783	CpG_gDMRs showing CAU5 hypermethylation
chr4	214735681	214735880	0.85	0.416667	1	0	CpG_gDMRs showing CAU5 hypermethylation
chr4	219372541	219372800	1	0	1	0	CpG_gDMRs showing CAU5 hypermethylation
chr4	219939821	219940460	0.424242	0.4	0.8	0.08	CpG_gDMRs showing CAU5 hypermethylation
chr4	220901241	220901440	0.970588	0.4	1	0.604651	CpG_gDMRs showing CAU5 hypermethylation
chr4	221834001	221834260	1	0	0.9375	0	CpG_gDMRs showing CAU5 hypermethylation
chr4	225252301	225252720	0.754098	0	1	0	CpG_gDMRs showing CAU5 hypermethylation
chr4	225922021	225922220	0.9375	0.333333	0.888889	0	CpG_gDMRs showing CAU5 hypermethylation
chr4	228103341	228103720	0.465517	0	1	0.0555556	CpG_gDMRs showing CAU5 hypermethylation
chr4	234909721	234910120	0.896296	0	0.833333	0	CpG_gDMRs showing CAU5 hypermethylation
chr4	239392021	239392380	0.953488	0.625	0.857143	0.5	CpG_gDMRs showing CAU5 hypermethylation
chr4	243148341	243148660	1	0	1	0.142857	CpG_gDMRs showing CAU5 hypermethylation
chr4	243648461	243649060	0.791045	0.2	1	0.136364	CpG_gDMRs showing CAU5 hypermethylation
chr4	244570361	244570700	0.86747	0	0.885714	0.2	CpG_gDMRs showing CAU5 hypermethylation
chr4	244760241	244760580	0.83871	0.541667	0.882353	0.208333	CpG_gDMRs showing CAU5 hypermethylation
chr4	245926461	245927120	0.947977	0.560606	0.944444	0.626168	CpG_gDMRs showing CAU5 hypermethylation
chr5	989261	989640	0.969697	0	0.9	0	CpG_gDMRs showing CAU5 hypermethylation
chr5	1064841	1065080	0.594937	0.375	0.666667	0.392857	CpG_gDMRs showing CAU5 hypermethylation
chr5	1276681	1276900	1	0.65	1	0.588235	CpG_gDMRs showing CAU5 hypermethylation
chr5	1989121	1989820	0.594595	0	0.85	0	CpG_gDMRs showing CAU5 hypermethylation
chr5	1996381	1996760	1	0	1	0	CpG_gDMRs showing CAU5 hypermethylation
chr5	4695841	4696040	0.96	0.4	1	0.583333	CpG_gDMRs showing CAU5 hypermethylation
chr5	6420161	6420360	0.823529	0.5	0.974359	0.490566	CpG_gDMRs showing CAU5 hypermethylation
chr5	6855121	6855520	0.954545	0	0.861111	0	CpG_gDMRs showing CAU5 hypermethylation
chr5	9540401	9540620	1	0	0.333333	0	CpG_gDMRs showing CAU5 hypermethylation
chr5	12632101	12632480	0.431472	0.0526316	0.740385	0.278689	CpG_gDMRs showing CAU5 hypermethylation
chr5	12632721	12633020	0.528455	0.179487	0.644068	0.413793	CpG_gDMRs showing CAU5 hypermethylation
chr5	12633821	12634040	0.927273	0.569231	0.97619	0.58427	CpG_gDMRs showing CAU5 hypermethylation
chr5	13519781	13519980	0.780488	0	1	0.384615	CpG_gDMRs showing CAU5 hypermethylation
chr5	16901881	16902200	1	0	1	0.65	CpG_gDMRs showing CAU5 hypermethylation
chr5	19518641	19519060	1	0	1	0.02	CpG_gDMRs showing CAU5 hypermethylation
chr5	19660681	19661300	0.683761	0	0.683333	0.169643	CpG_gDMRs showing CAU5 hypermethylation
chr5	21434821	21435540	0.955882	0.294118	0.966667	0.141667	CpG_gDMRs showing CAU5 hypermethylation
chr5	26163461	26163840	1	0.222222	0.8	0.04	CpG_gDMRs showing CAU5 hypermethylation
chr5	27765261	27766080	0.758621	0.114286	1	0.0555556	CpG_gDMRs showing CAU5 hypermethylation
chr5	27891661	27891900	0.875	0	1	0.266667	CpG_gDMRs showing CAU5 hypermethylation
chr5	28229521	28229800	0.924242	0.04	0.916667	0	CpG_gDMRs showing CAU5 hypermethylation
chr5	31215221	31215620	0.809091	0	0.952381	0	CpG_gDMRs showing CAU5 hypermethylation
chr5	52241761	52241960	0.902439	0	0.829268	0	CpG_gDMRs showing CAU5 hypermethylation
chr5	59905181	59905480	0.421053	0	0.6	0	CpG_gDMRs showing CAU5 hypermethylation
chr5	60365741	60365980	0.935484	0.625	1	0.0892857	CpG_gDMRs showing CAU5 hypermethylation
chr5	63019441	63019660	0.862069	0.454545	0.826087	0.34375	CpG_gDMRs showing CAU5 hypermethylation
chr5	67123321	67123860	0.966667	0.676923	1	0.75	CpG_gDMRs showing CAU5 hypermethylation
chr5	78188801	78189060	0.673077	0.25	0.702703	0.409091	CpG_gDMRs showing CAU5 hypermethylation
chr5	88519361	88519740	0.358974	0	0.764706	0.0151515	CpG_gDMRs showing CAU5 hypermethylation
chr5	96255081	96255280	1	0.166667	1	0.2	CpG_gDMRs showing CAU5 hypermethylation
chr5	96462081	96462460	0.861111	0.318182	0.857143	0.0666667	CpG_gDMRs showing CAU5 hypermethylation
chr5	97246821	97247080	0.857143	0	0.733333	0.166667	CpG_gDMRs showing CAU5 hypermethylation
chr5	99397841	99398040	0.78125	0	0.9	0.375	CpG_gDMRs showing CAU5 hypermethylation
chr5	99686641	99686920	0.904762	0.307692	0.818182	0	CpG_gDMRs showing CAU5 hypermethylation
chr5	138306821	138307100	1	0.382353	1	0.485714	CpG_gDMRs showing CAU5 hypermethylation
chr5	138531821	138532100	0.958904	0.545455	1	0.582524	CpG_gDMRs showing CAU5 hypermethylation
chr5	138574061	138574440	0.942857	0.583333	1	0.475	CpG_gDMRs showing CAU5 hypermethylation
chr5	141471061	141471260	0.941176	0.3	0.931034	0.166667	CpG_gDMRs showing CAU5 hypermethylation
chr5	141499541	141500000	0.631068	0.145455	1	0.166667	CpG_gDMRs showing CAU5 hypermethylation
chr5	148922841	148923220	0.84	0	0.918919	0.689655	CpG_gDMRs showing CAU5 hypermethylation
chr5	154050301	154050500	0.7	0	0.888889	0	CpG_gDMRs showing CAU5 hypermethylation
chr5	157412861	157413340	0.6	0	1	0.0243902	CpG_gDMRs showing CAU5 hypermethylation
chr5	158781461	158781680	0.923077	0.470588	0.846154	0.535714	CpG_gDMRs showing CAU5 hypermethylation
chr5	161086281	161086660	0.945946	0.5	1	0.673913	CpG_gDMRs showing CAU5 hypermethylation
chr5	161272781	161273000	0.845238	0.589744	0.9	0.578947	CpG_gDMRs showing CAU5 hypermethylation
chr5	162164861	162165340	0.79661	0	0.770492	0	CpG_gDMRs showing CAU5 hypermethylation
chr5	162862821	162863200	1	0	1	0.222222	CpG_gDMRs showing CAU5 hypermethylation
chr5	164192561	164192760	0.666667	0	0.866667	0.2	CpG_gDMRs showing CAU5 hypermethylation
chr5	164731301	164731520	0.971014	0.176471	0.8	0.5	CpG_gDMRs showing CAU5 hypermethylation
chr5	170395801	170396180	0.6	0	0.956522	0	CpG_gDMRs showing CAU5 hypermethylation
chr5	174495521	174495720	0.860465	0	0.761905	0	CpG_gDMRs showing CAU5 hypermethylation
chr5	175252361	175252900	0.666667	0	0.909091	0.00813008	CpG_gDMRs showing CAU5 hypermethylation
chr5	176393201	176393560	0.431034	0.0344828	0.574074	0	CpG_gDMRs showing CAU5 hypermethylation
chr5	177681581	177681860	0.95	0.517241	0.833333	0.5	CpG_gDMRs showing CAU5 hypermethylation
chr5	183182021	183182500	0.601626	0.586957	0.5	0.431373	CpG_gDMRs showing CAU5 hypermethylation
chr5	185783201	185783400	0.944444	0	0.875	0	CpG_gDMRs showing CAU5 hypermethylation
chr5	191983121	191983600	0.659794	0	0.8	0	CpG_gDMRs showing CAU5 hypermethylation
chr5	203297981	203298300	0.96875	0	0.947368	0.421053	CpG_gDMRs showing CAU5 hypermethylation
chr5	210193861	210194540	0.828829	0	0.8	0	CpG_gDMRs showing CAU5 hypermethylation
chr5	217010301	217010680	0.885714	0.588235	1	0.688525	CpG_gDMRs showing CAU5 hypermethylation
chr5	221113581	221113960	0.945455	0.5	1	0.68254	CpG_gDMRs showing CAU5 hypermethylation
chr6	2399541	2399960	0.716981	0	1	0.08	CpG_gDMRs showing CAU5 hypermethylation
chr6	2449541	2449920	0.925926	0.266667	0.933333	0.575758	CpG_gDMRs showing CAU5 hypermethylation
chr6	2934921	2935140	1	0.2	1	0.454545	CpG_gDMRs showing CAU5 hypermethylation
chr6	3274201	3274540	0.333333	0	1	0.0277778	CpG_gDMRs showing CAU5 hypermethylation
chr6	21449021	21449240	0.6	0	0.909091	0	CpG_gDMRs showing CAU5 hypermethylation
chr6	34950901	34951100	1	0.285714	0.933333	0.153846	CpG_gDMRs showing CAU5 hypermethylation
chr6	48361421	48361620	1	0	0.92	0	CpG_gDMRs showing CAU5 hypermethylation
chr6	57389141	57389520	0.575	0.166667	1	0.342857	CpG_gDMRs showing CAU5 hypermethylation
chr6	61847721	61848140	1	0.153846	1	0	CpG_gDMRs showing CAU5 hypermethylation
chr6	62664001	62664360	0.923077	0.466667	1	0.5	CpG_gDMRs showing CAU5 hypermethylation
chr6	63765861	63766240	0.5	0	0.888889	0	CpG_gDMRs showing CAU5 hypermethylation
chr6	64709121	64709340	0.888889	0	0.714286	0.534884	CpG_gDMRs showing CAU5 hypermethylation
chr6	66929061	66929400	0.534247	0.238095	0.972973	0.461538	CpG_gDMRs showing CAU5 hypermethylation
chr6	75128521	75128820	0.938462	0	0.95	0.507042	CpG_gDMRs showing CAU5 hypermethylation
chr6	77325941	77326360	1	0	1	0	CpG_gDMRs showing CAU5 hypermethylation
chr6	82444501	82445240	0.74026	0	0.84	0.0121212	CpG_gDMRs showing CAU5 hypermethylation
chr6	83185821	83186200	0.947368	0	0.9	0.0196078	CpG_gDMRs showing CAU5 hypermethylation
chr6	83681841	83682220	0.818182	0	1	0.133333	CpG_gDMRs showing CAU5 hypermethylation
chr6	85400921	85401640	0.866667	0.0526316	0.6	0.0416667	CpG_gDMRs showing CAU5 hypermethylation
chr6	88822561	88822940	0.290323	0	0.685714	0	CpG_gDMRs showing CAU5 hypermethylation
chr6	89087961	89088660	0.88	0.0972222	0.97619	0	CpG_gDMRs showing CAU5 hypermethylation
chr6	91184781	91186520	0.785965	0.209302	0.956757	0.0636364	CpG_gDMRs showing CAU5 hypermethylation
chr6	91327521	91327900	0.771084	0.355263	0.616279	0.0508475	CpG_gDMRs showing CAU5 hypermethylation
chr6	106362961	106363160	0.8	0	0.818182	0.166667	CpG_gDMRs showing CAU5 hypermethylation
chr6	110491881	110492260	0.944444	0	1	0	CpG_gDMRs showing CAU5 hypermethylation
chr6	110892781	110893160	0.928571	0.425	0.8	0.491803	CpG_gDMRs showing CAU5 hypermethylation
chr6	111710661	111710940	0.671429	0.277778	0.611111	0.254902	CpG_gDMRs showing CAU5 hypermethylation
chr6	116116421	116116660	0.875	0	1	0	CpG_gDMRs showing CAU5 hypermethylation
chr6	116116861	116117100	1	0.5	0.9375	0.470588	CpG_gDMRs showing CAU5 hypermethylation
chr6	118955181	118955440	0.6	0.25	1	0.115385	CpG_gDMRs showing CAU5 hypermethylation
chr6	119177041	119177260	0.866667	0	0.833333	0.217391	CpG_gDMRs showing CAU5 hypermethylation
chr6	119344441	119344900	0.941176	0	0.954545	0	CpG_gDMRs showing CAU5 hypermethylation
chr6	119349981	119350360	0.904762	0	0.933333	0	CpG_gDMRs showing CAU5 hypermethylation
chr6	121656441	121656660	1	0.68	1	0.59375	CpG_gDMRs showing CAU5 hypermethylation
chr6	123082441	123082720	1	0.478261	0.6	0.466667	CpG_gDMRs showing CAU5 hypermethylation
chr6	125627021	125627240	1	0.608696	1	0.516129	CpG_gDMRs showing CAU5 hypermethylation
chr6	127998961	127999160	0.9	0	1	0.375	CpG_gDMRs showing CAU5 hypermethylation
chr6	133731681	133732060	0.869565	0.615385	1	0.462687	CpG_gDMRs showing CAU5 hypermethylation
chr6	134923241	134923440	0.940476	0	0.972222	0.416667	CpG_gDMRs showing CAU5 hypermethylation
chr6	143014661	143014900	0.84	0.3	0.8	0.472222	CpG_gDMRs showing CAU5 hypermethylation
chr6	143230121	143230360	0.870968	0	0.833333	0.294118	CpG_gDMRs showing CAU5 hypermethylation
chr6	143315701	143315900	1	0	1	0.35	CpG_gDMRs showing CAU5 hypermethylation
chr6	148081881	148082240	0.488889	0	1	0	CpG_gDMRs showing CAU5 hypermethylation
chr6	148086581	148086840	0.930233	0	0.981132	0.693878	CpG_gDMRs showing CAU5 hypermethylation
chr6	151997421	151997620	0.916667	0.4	1	0.4	CpG_gDMRs showing CAU5 hypermethylation
chr6	153954041	153954380	0.613636	0	0.8	0.00757576	CpG_gDMRs showing CAU5 hypermethylation
chr6	156269961	156270200	0.636364	0	1	0	CpG_gDMRs showing CAU5 hypermethylation
chr6	157106721	157107240	0.797297	0.287879	0.899582	0.110638	CpG_gDMRs showing CAU5 hypermethylation
chr6	157110441	157111260	0.880353	0.010989	0.834483	0	CpG_gDMRs showing CAU5 hypermethylation
chr6	157597321	157597800	0.854962	0.142857	0.346667	0.26	CpG_gDMRs showing CAU5 hypermethylation
chr6	157765061	157765260	0.752066	0.25	0.809524	0.483871	CpG_gDMRs showing CAU5 hypermethylation
chr6	158641741	158641940	0.492188	0	1	0	CpG_gDMRs showing CAU5 hypermethylation
chr6	158913021	158913380	0.95	0	1	0.238095	CpG_gDMRs showing CAU5 hypermethylation
chr6	162370121	162370360	1	0	1	0	CpG_gDMRs showing CAU5 hypermethylation
chr6	162433501	162433720	0.923077	0.4	0.764706	0	CpG_gDMRs showing CAU5 hypermethylation
chr6	162619641	162620120	0.648649	0	0.985714	0.0650888	CpG_gDMRs showing CAU5 hypermethylation
chr6	163939501	163940180	0.876923	0.348214	1	0.285714	CpG_gDMRs showing CAU5 hypermethylation
chr6	165175641	165176000	0.960784	0.454545	1	0.73913	CpG_gDMRs showing CAU5 hypermethylation
chr6	167448581	167448820	1	0.6	1	0.235294	CpG_gDMRs showing CAU5 hypermethylation
chr6	170753681	170754040	0.90566	0	1	0	CpG_gDMRs showing CAU5 hypermethylation
chr6	173241541	173241860	0.827586	0	1	0	CpG_gDMRs showing CAU5 hypermethylation
chr7	1402981	1403340	0.909091	0.545455	0.918919	0.564516	CpG_gDMRs showing CAU5 hypermethylation
chr7	2057541	2057740	1	0.363636	1	0.4	CpG_gDMRs showing CAU5 hypermethylation
chr7	2689961	2690560	0.738095	0.111111	0.87234	0.0854701	CpG_gDMRs showing CAU5 hypermethylation
chr7	5377021	5377400	0.916667	0	1	0.5	CpG_gDMRs showing CAU5 hypermethylation
chr7	5380201	5380560	0.888889	0.2	1	0.363636	CpG_gDMRs showing CAU5 hypermethylation
chr7	8971361	8971600	0.854167	0.416667	0.8	0.5	CpG_gDMRs showing CAU5 hypermethylation
chr7	10202581	10203160	0.944444	0.05	0.6875	0.142857	CpG_gDMRs showing CAU5 hypermethylation
chr7	10650021	10650400	0.772277	0	1	0.13	CpG_gDMRs showing CAU5 hypermethylation
chr7	14746521	14746980	0.754098	0	1	0	CpG_gDMRs showing CAU5 hypermethylation
chr7	19780421	19780740	0.666667	0	1	0.632653	CpG_gDMRs showing CAU5 hypermethylation
chr7	21487001	21487380	0.614035	0	0.8	0.00877193	CpG_gDMRs showing CAU5 hypermethylation
chr7	25821641	25822300	0.401639	0.0147059	1	0.0243902	CpG_gDMRs showing CAU5 hypermethylation
chr7	28088941	28089180	0.588235	0.294118	0.678571	0.0731707	CpG_gDMRs showing CAU5 hypermethylation
chr7	28500401	28500780	0.588235	0.0952381	1	0	CpG_gDMRs showing CAU5 hypermethylation
chr7	31005481	31005980	0.883721	0.03125	1	0.0106383	CpG_gDMRs showing CAU5 hypermethylation
chr7	31797241	31797740	0.963855	0.45	1	0.491228	CpG_gDMRs showing CAU5 hypermethylation
chr7	34344061	34344440	0.97619	0	0.954545	0.0588235	CpG_gDMRs showing CAU5 hypermethylation
chr7	34781421	34781680	0.829268	0.422222	1	0.433333	CpG_gDMRs showing CAU5 hypermethylation
chr7	42665021	42665280	1	0	0.4	0	CpG_gDMRs showing CAU5 hypermethylation
chr7	47582681	47582880	1	0.529412	1	0.545455	CpG_gDMRs showing CAU5 hypermethylation
chr7	49208981	49209360	1	0.666667	1	0.666667	CpG_gDMRs showing CAU5 hypermethylation
chr7	51773461	51773800	0.615385	0	0.926829	0	CpG_gDMRs showing CAU5 hypermethylation
chr7	53623481	53623680	0.782609	0.333333	0.894737	0.482759	CpG_gDMRs showing CAU5 hypermethylation
chr7	55067741	55068120	0.84127	0.434783	0.8	0.560976	CpG_gDMRs showing CAU5 hypermethylation
chr7	57982201	57982420	0.916667	0	0.913043	0.478261	CpG_gDMRs showing CAU5 hypermethylation
chr7	58329681	58329940	0.885714	0.604651	1	0.604167	CpG_gDMRs showing CAU5 hypermethylation
chr7	76098281	76098800	0.971429	0.0266667	0.896552	0	CpG_gDMRs showing CAU5 hypermethylation
chr7	76506161	76506420	0.90625	0	1	0.64	CpG_gDMRs showing CAU5 hypermethylation
chr7	79180521	79180720	0.823529	0.611111	1	0.5	CpG_gDMRs showing CAU5 hypermethylation
chr7	79787201	79787820	0.76087	0.206349	0.791667	0.198198	CpG_gDMRs showing CAU5 hypermethylation
chr7	88541221	88541600	1	0	1	0	CpG_gDMRs showing CAU5 hypermethylation
chr7	88701921	88702660	0.790323	0.193548	0.833333	0.018018	CpG_gDMRs showing CAU5 hypermethylation
chr7	96923261	96923580	0.826087	0.142857	0.8	0	CpG_gDMRs showing CAU5 hypermethylation
chr7	104626881	104627420	0.880952	0.162162	0.8	0.127907	CpG_gDMRs showing CAU5 hypermethylation
chr7	113234941	113235300	0.8	0.3125	0.6	0.0212766	CpG_gDMRs showing CAU5 hypermethylation
chr7	119804061	119804340	0.455172	0.145455	0.509804	0.252632	CpG_gDMRs showing CAU5 hypermethylation
chr7	130347441	130347740	0.888889	0	1	0	CpG_gDMRs showing CAU5 hypermethylation
chr7	132101281	132101640	0.339623	0.0263158	0.514286	0.012987	CpG_gDMRs showing CAU5 hypermethylation
chr7	132118101	132118340	0.592593	0	0.478261	0	CpG_gDMRs showing CAU5 hypermethylation
chr7	135687101	135687380	1	0	1	0	CpG_gDMRs showing CAU5 hypermethylation
chr7	138410821	138411120	0.461538	0	1	0	CpG_gDMRs showing CAU5 hypermethylation
chr7	141006061	141006440	0.604317	0	0.933333	0	CpG_gDMRs showing CAU5 hypermethylation
chr7	142553241	142554360	0.686747	0.604167	0.83871	0.730769	CpG_gDMRs showing CAU5 hypermethylation
chr7	146767541	146767740	0.9	0.5	1	0.483871	CpG_gDMRs showing CAU5 hypermethylation
chr7	148366661	148367200	0.846154	0	0.8	0	CpG_gDMRs showing CAU5 hypermethylation
chr7	148763981	148764500	0.666667	0.538462	1	0	CpG_gDMRs showing CAU5 hypermethylation
chr7	149130381	149131020	0.680556	0.138889	0.65	0.294118	CpG_gDMRs showing CAU5 hypermethylation
chr7	149250161	149250640	1	0	1	0	CpG_gDMRs showing CAU5 hypermethylation
chr7	149583441	149583820	0.660377	0.0153846	0.674419	0	CpG_gDMRs showing CAU5 hypermethylation
chr7	149644461	149644880	0.44186	0.0694444	1	0.204545	CpG_gDMRs showing CAU5 hypermethylation
chr7	150166501	150166840	0.974359	0	1	0	CpG_gDMRs showing CAU5 hypermethylation
chr7	150859561	150859760	0.428571	0	1	0	CpG_gDMRs showing CAU5 hypermethylation
chr7	152375621	152375860	1	0.4	0.852941	0.5	CpG_gDMRs showing CAU5 hypermethylation
chr7	152934821	152935040	0.9	0	1	0	CpG_gDMRs showing CAU5 hypermethylation
chr7	156200621	156200920	0.944444	0.416667	1	0.407407	CpG_gDMRs showing CAU5 hypermethylation
chr7	164770381	164770600	0.88	0.48	0.863636	0.413793	CpG_gDMRs showing CAU5 hypermethylation
chr7	165010921	165011300	0.848485	0.384615	0.958333	0.652174	CpG_gDMRs showing CAU5 hypermethylation
chr7	168419281	168419520	1	0.454545	1	0.368421	CpG_gDMRs showing CAU5 hypermethylation
chr7	169288021	169288240	0.786885	0.433333	0.769231	0.423077	CpG_gDMRs showing CAU5 hypermethylation
chr7	171373021	171373220	1	0.461538	0.833333	0.222222	CpG_gDMRs showing CAU5 hypermethylation
chr7	171735821	171736540	0.585366	0.210526	0.675676	0.0725389	CpG_gDMRs showing CAU5 hypermethylation
chr7	173359741	173360020	0.85	0	0.8	0	CpG_gDMRs showing CAU5 hypermethylation
chr7	175793141	175793440	0.818182	0.421053	0.95	0.358491	CpG_gDMRs showing CAU5 hypermethylation
chr7	177749041	177749260	0.921053	0.2	1	0.3	CpG_gDMRs showing CAU5 hypermethylation
chr7	178845241	178845720	0.7625	0	0.666667	0.175	CpG_gDMRs showing CAU5 hypermethylation
chr7	179399761	179400140	0.9	0	0.909091	0	CpG_gDMRs showing CAU5 hypermethylation
chr7	179783961	179784340	0.746479	0.370968	0.928571	0.268293	CpG_gDMRs showing CAU5 hypermethylation
chr7	180081261	180081640	0.942308	0.625	0.92	0.479167	CpG_gDMRs showing CAU5 hypermethylation
chr7	180294761	180295340	0.727273	0.123077	0.875	0.0689655	CpG_gDMRs showing CAU5 hypermethylation
chr8	3207301	3208100	1	0	0.954545	0.0238095	CpG_gDMRs showing CAU5 hypermethylation
chr8	8048181	8048420	0.953488	0	0.941176	0.166667	CpG_gDMRs showing CAU5 hypermethylation
chr8	10441521	10442140	0.8	0	0.850746	0	CpG_gDMRs showing CAU5 hypermethylation
chr8	18547801	18548040	0.583333	0	1	0	CpG_gDMRs showing CAU5 hypermethylation
chr8	19660561	19660820	0.842105	0	1	0.517241	CpG_gDMRs showing CAU5 hypermethylation
chr8	20447381	20447600	0.730769	0.368421	0.777778	0	CpG_gDMRs showing CAU5 hypermethylation
chr8	24728441	24729020	0.757895	0.727273	0.807692	0.703704	CpG_gDMRs showing CAU5 hypermethylation
chr8	26145981	26146360	0.977778	0.545455	1	0.3125	CpG_gDMRs showing CAU5 hypermethylation
chr8	37032421	37032700	0.903846	0.428571	0.848485	0.357143	CpG_gDMRs showing CAU5 hypermethylation
chr8	56697341	56697600	0.766667	0.181818	0.78125	0.129032	CpG_gDMRs showing CAU5 hypermethylation
chr8	64071461	64071660	0.838235	0	0.971429	0.560976	CpG_gDMRs showing CAU5 hypermethylation
chr8	74629761	74630460	0.847826	0	0.866667	0.0862069	CpG_gDMRs showing CAU5 hypermethylation
chr8	78277841	78278200	0.76087	0	1	0.5	CpG_gDMRs showing CAU5 hypermethylation
chr8	80649281	80649660	0.894737	0.36	0.916667	0.4	CpG_gDMRs showing CAU5 hypermethylation
chr8	80650941	80651400	0.97619	0.363636	1	0.444444	CpG_gDMRs showing CAU5 hypermethylation
chr8	88750821	88751040	0.85	0	1	0.142857	CpG_gDMRs showing CAU5 hypermethylation
chr8	90105381	90105760	0.894737	0	0.933333	0	CpG_gDMRs showing CAU5 hypermethylation
chr8	93337281	93337660	0.75	0	0.9	0.263158	CpG_gDMRs showing CAU5 hypermethylation
chr8	94113761	94114760	0.77027	0.00877193	0.64	0.00288184	CpG_gDMRs showing CAU5 hypermethylation
chr8	97180301	97180520	0.8	0	0.909091	0	CpG_gDMRs showing CAU5 hypermethylation
chr8	97429401	97429600	0.857143	0	1	0.333333	CpG_gDMRs showing CAU5 hypermethylation
chr8	105156321	105156880	1	0	0.866667	0.0630631	CpG_gDMRs showing CAU5 hypermethylation
chr8	107572721	107573060	0.645833	0.357143	0.791667	0.433333	CpG_gDMRs showing CAU5 hypermethylation
chr8	108233181	108233520	0.35	0.075	0.4	0	CpG_gDMRs showing CAU5 hypermethylation
chr8	109544301	109544680	1	0	1	0.285714	CpG_gDMRs showing CAU5 hypermethylation
chr8	120108701	120109780	0.87234	0.00961538	0.866667	0.0898876	CpG_gDMRs showing CAU5 hypermethylation
chr8	126262581	126262780	0.694118	0	0.772727	0.2	CpG_gDMRs showing CAU5 hypermethylation
chr8	127311361	127311740	0.783784	0	1	0	CpG_gDMRs showing CAU5 hypermethylation
chr8	128737861	128738180	0.941176	0.5	1	0.357143	CpG_gDMRs showing CAU5 hypermethylation
chr8	129695141	129695360	0.864865	0.333333	0.969697	0.4	CpG_gDMRs showing CAU5 hypermethylation
chr8	131446381	131446600	0.932203	0	0.866667	0.529412	CpG_gDMRs showing CAU5 hypermethylation
chr8	133386641	133387020	0.384615	0	0.451613	0	CpG_gDMRs showing CAU5 hypermethylation
chr8	133391161	133391700	0.988764	0	0.9	0	CpG_gDMRs showing CAU5 hypermethylation
chr8	134103801	134104020	0.925926	0.625	0.888889	0.3	CpG_gDMRs showing CAU5 hypermethylation
chr8	135536741	135537120	0.68254	0.335484	1	0.404762	CpG_gDMRs showing CAU5 hypermethylation
chr8	135635581	135636700	0.853846	0.0289855	0.859649	0	CpG_gDMRs showing CAU5 hypermethylation
chr8	136183321	136183860	0.737705	0.531915	0.72	0.477273	CpG_gDMRs showing CAU5 hypermethylation
chr8	140722101	140722400	0.583333	0	0.857143	0.155172	CpG_gDMRs showing CAU5 hypermethylation
chr8	140986041	140986260	0.818182	0	0.636364	0.32	CpG_gDMRs showing CAU5 hypermethylation
chr8	142292301	142292600	0.733333	0	1	0.210526	CpG_gDMRs showing CAU5 hypermethylation
chr8	144286181	144286480	0.25	0	0.4	0	CpG_gDMRs showing CAU5 hypermethylation
chr8	144804721	144805380	0.802632	0	0.866667	0	CpG_gDMRs showing CAU5 hypermethylation
chr8	147724741	147725020	1	0	1	0.526316	CpG_gDMRs showing CAU5 hypermethylation
chr8	147725941	147726960	0.791469	0.00574713	0.361702	0.0436137	CpG_gDMRs showing CAU5 hypermethylation
chr8	153159661	153160040	0.574074	0	0.6	0	CpG_gDMRs showing CAU5 hypermethylation
chr8	161462021	161462360	0.964286	0.4	1	0.672727	CpG_gDMRs showing CAU5 hypermethylation
chr8	163124981	163125960	0.855615	0.0153846	0.675676	0.0146199	CpG_gDMRs showing CAU5 hypermethylation
chr8	169012981	169013340	0.0909091	0	0.2	0.015625	CpG_gDMRs showing CAU5 hypermethylation
chr8	169042481	169042720	0.930233	0.65	0.982456	0.711864	CpG_gDMRs showing CAU5 hypermethylation
chr8	169550041	169550580	0.506329	0	0.527273	0.0392157	CpG_gDMRs showing CAU5 hypermethylation
chr8	169697981	169698220	0.847826	0.4	0.875	0.145833	CpG_gDMRs showing CAU5 hypermethylation
chr8	169731421	169731620	0.827586	0.42	0.842857	0.5	CpG_gDMRs showing CAU5 hypermethylation
chr8	170754421	170754800	0.625	0.04	0.785714	0.0196078	CpG_gDMRs showing CAU5 hypermethylation
chr8	178337421	178337680	0.394737	0	0.84	0	CpG_gDMRs showing CAU5 hypermethylation
chr8	178370621	178371000	0.931034	0.454545	1	0.615385	CpG_gDMRs showing CAU5 hypermethylation
chr8	180743981	180744360	0.738095	0	1	0	CpG_gDMRs showing CAU5 hypermethylation
chr9	5873621	5874040	0.88	0	1	0	CpG_gDMRs showing CAU5 hypermethylation
chr9	7067161	7067380	0.862069	0.4	1	0	CpG_gDMRs showing CAU5 hypermethylation
chr9	7182201	7182400	0.544118	0	0.444444	0	CpG_gDMRs showing CAU5 hypermethylation
chr9	9110121	9110500	0.866667	0	0.888889	0.466667	CpG_gDMRs showing CAU5 hypermethylation
chr9	9113261	9113940	0.869565	0.304348	0.953488	0.149254	CpG_gDMRs showing CAU5 hypermethylation
chr9	11749341	11749660	0.85	0	1	0.333333	CpG_gDMRs showing CAU5 hypermethylation
chr9	15329041	15329300	1	0	1	0.613636	CpG_gDMRs showing CAU5 hypermethylation
chr9	18680961	18681220	0.46875	0.0882353	0.9375	0.0147059	CpG_gDMRs showing CAU5 hypermethylation
chr9	20779841	20780920	0.971429	0.385714	0.939394	0.162791	CpG_gDMRs showing CAU5 hypermethylation
chr9	25061341	25061900	0.971831	0	0.952381	0.0810811	CpG_gDMRs showing CAU5 hypermethylation
chr9	47886561	47886820	0.4	0	0.65	0	CpG_gDMRs showing CAU5 hypermethylation
chr9	49533921	49534120	0.909091	0.363636	0.6	0	CpG_gDMRs showing CAU5 hypermethylation
chr9	49589081	49589460	0.789474	0.485714	0.730769	0.435897	CpG_gDMRs showing CAU5 hypermethylation
chr9	51163321	51163680	0.857143	0.4	0.861111	0.508772	CpG_gDMRs showing CAU5 hypermethylation
chr9	62689041	62689420	0.681818	0	1	0.377049	CpG_gDMRs showing CAU5 hypermethylation
chr9	62888801	62889040	0.583333	0	0.875	0	CpG_gDMRs showing CAU5 hypermethylation
chr9	72612321	72612540	0.914286	0	1	0.0816327	CpG_gDMRs showing CAU5 hypermethylation
chr9	82944601	82945180	0.810811	0.0454545	0.775862	0.115741	CpG_gDMRs showing CAU5 hypermethylation
chr9	84461301	84461580	0.92	0.357143	0.9	0	CpG_gDMRs showing CAU5 hypermethylation
chr9	86755861	86756140	0.917647	0.5	1	0.634615	CpG_gDMRs showing CAU5 hypermethylation
chr9	91379601	91380080	0.872093	0.236842	0.844444	0.0289855	CpG_gDMRs showing CAU5 hypermethylation
chr9	97205461	97205920	0.711111	0	0.714286	0.0131579	CpG_gDMRs showing CAU5 hypermethylation
chr9	97679661	97679900	0.772727	0	0.4	0	CpG_gDMRs showing CAU5 hypermethylation
chr9	100816621	100816820	0.92	0.384615	0.952381	0.5	CpG_gDMRs showing CAU5 hypermethylation
chr9	100959481	100960040	0.761194	0	0.9	0	CpG_gDMRs showing CAU5 hypermethylation
chr9	112413121	112413320	0.820513	0.6	0.95	0.4	CpG_gDMRs showing CAU5 hypermethylation
chr9	126285321	126285620	0.916667	0.206897	0.923077	0.0869565	CpG_gDMRs showing CAU5 hypermethylation
chr9	129395161	129395420	0.583333	0.0666667	0.647059	0	CpG_gDMRs showing CAU5 hypermethylation
chr9	135451641	135452040	0.884615	0.211921	0.764706	0.0943396	CpG_gDMRs showing CAU5 hypermethylation
chr9	136817121	136817380	0.78	0	0.840909	0.0909091	CpG_gDMRs showing CAU5 hypermethylation
chr9	137007001	137007380	0.862069	0	0.916667	0.268293	CpG_gDMRs showing CAU5 hypermethylation
chr9	144034581	144034940	0.533333	0	0.6	0	CpG_gDMRs showing CAU5 hypermethylation
chr9	144039281	144039600	0.888889	0	0.913043	0.25	CpG_gDMRs showing CAU5 hypermethylation
chr9	148605841	148606080	0.866667	0	0.9	0.384615	CpG_gDMRs showing CAU5 hypermethylation
chr9	148910981	148911320	0.796296	0.2	0.813953	0.15625	CpG_gDMRs showing CAU5 hypermethylation
chr9	150280981	150281300	0.958333	0.4	0.833333	0.526316	CpG_gDMRs showing CAU5 hypermethylation
chr9	150403601	150404380	0.972477	0.518519	0.955556	0.757282	CpG_gDMRs showing CAU5 hypermethylation
chr9	154875281	154875660	0.755814	0.0222222	1	0.510638	CpG_gDMRs showing CAU5 hypermethylation
chr9	154876081	154876320	0.8	0	1	0	CpG_gDMRs showing CAU5 hypermethylation
chr9	155132501	155132940	0.9375	0.321429	1	0.517241	CpG_gDMRs showing CAU5 hypermethylation
chr9	156887101	156887780	0.857143	0.0113636	1	0	CpG_gDMRs showing CAU5 hypermethylation
chr9	157237841	157238100	0.733333	0	1	0	CpG_gDMRs showing CAU5 hypermethylation
chr9	157556041	157556680	0.815789	0.484848	0.954545	0.442857	CpG_gDMRs showing CAU5 hypermethylation
chr9	157596741	157597020	0.5	0.0526316	0.6	0.0212766	CpG_gDMRs showing CAU5 hypermethylation
chr9	158114441	158114720	0.880597	0.4	0.955556	0.416667	CpG_gDMRs showing CAU5 hypermethylation
chr1	3035821	3036260	0	0.897436	0	0.6	CpG_gDMRs showing Mo17 hypermethylation
chr1	3131121	3131580	0.358974	0.909091	0	0.756098	CpG_gDMRs showing Mo17 hypermethylation
chr1	4225021	4225220	0.0833333	1	0	0.933333	CpG_gDMRs showing Mo17 hypermethylation
chr1	5166241	5166540	0.45082	0.685714	0.380435	0.744186	CpG_gDMRs showing Mo17 hypermethylation
chr1	8116241	8116440	0	1	0	0.421053	CpG_gDMRs showing Mo17 hypermethylation
chr1	9347721	9348280	0.3125	0.9	0.321429	0.946667	CpG_gDMRs showing Mo17 hypermethylation
chr1	12372721	12372960	0	0.95	0.210526	0.689655	CpG_gDMRs showing Mo17 hypermethylation
chr1	13761281	13761620	0.641026	0.973684	0.548387	1	CpG_gDMRs showing Mo17 hypermethylation
chr1	14308321	14308520	0	1	0	0.692308	CpG_gDMRs showing Mo17 hypermethylation
chr1	15370301	15370520	0	0.416667	0	0.633333	CpG_gDMRs showing Mo17 hypermethylation
chr1	15583521	15583740	0	1	0	0.8	CpG_gDMRs showing Mo17 hypermethylation
chr1	22884221	22884720	0.217391	1	0.25	0.96875	CpG_gDMRs showing Mo17 hypermethylation
chr1	23020721	23021120	0	0.8	0	0.794872	CpG_gDMRs showing Mo17 hypermethylation
chr1	23322261	23322580	0	0.6	0	0.4	CpG_gDMRs showing Mo17 hypermethylation
chr1	25547781	25548060	0	1	0	1	CpG_gDMRs showing Mo17 hypermethylation
chr1	25802561	25802960	0.00675676	0.96875	0	0.0097561	CpG_gDMRs showing Mo17 hypermethylation
chr1	26175701	26176280	0.318182	1	0.395349	0.75	CpG_gDMRs showing Mo17 hypermethylation
chr1	26346141	26346480	0	0.5	0	0.37931	CpG_gDMRs showing Mo17 hypermethylation
chr1	28798601	28798820	0	1	0	1	CpG_gDMRs showing Mo17 hypermethylation
chr1	29171281	29171540	0	0.9	0	0.5	CpG_gDMRs showing Mo17 hypermethylation
chr1	36397301	36397780	0.0131579	0.88	0	0.923077	CpG_gDMRs showing Mo17 hypermethylation
chr1	37680001	37680660	0.0413793	0.918367	0.2	0.375839	CpG_gDMRs showing Mo17 hypermethylation
chr1	38465781	38466060	0.25	0.916667	0.111111	0.785714	CpG_gDMRs showing Mo17 hypermethylation
chr1	39411101	39411460	0.0285714	0.8	0	0.4	CpG_gDMRs showing Mo17 hypermethylation
chr1	45118141	45118340	0.25	1	0.5	0.956522	CpG_gDMRs showing Mo17 hypermethylation
chr1	45151061	45151980	0	0.803279	0	0.858696	CpG_gDMRs showing Mo17 hypermethylation
chr1	48335221	48335520	0.576923	1	0.588235	0.9	CpG_gDMRs showing Mo17 hypermethylation
chr1	48936141	48936360	0	0.4	0	0.661972	CpG_gDMRs showing Mo17 hypermethylation
chr1	50029821	50030380	0.747475	0.828571	0.617647	0.802632	CpG_gDMRs showing Mo17 hypermethylation
chr1	51756581	51756960	0.461538	1	0.9	0.972973	CpG_gDMRs showing Mo17 hypermethylation
chr1	56103181	56103380	0	1	0	0.5	CpG_gDMRs showing Mo17 hypermethylation
chr1	56693621	56694240	0.234783	0.822222	0.388889	0.414141	CpG_gDMRs showing Mo17 hypermethylation
chr1	65498001	65498320	0.583333	0.95	0.5	0.952941	CpG_gDMRs showing Mo17 hypermethylation
chr1	70218401	70218840	0.4	0.813559	0.0909091	0.3125	CpG_gDMRs showing Mo17 hypermethylation
chr1	71837841	71838060	0	1	0	0.714286	CpG_gDMRs showing Mo17 hypermethylation
chr1	72885981	72886220	0.111111	0.857143	0.111111	1	CpG_gDMRs showing Mo17 hypermethylation
chr1	76077101	76077340	0.421053	1	0.5	0.971429	CpG_gDMRs showing Mo17 hypermethylation
chr1	81334101	81334480	0.24	1	0	1	CpG_gDMRs showing Mo17 hypermethylation
chr1	82236461	82236840	0.16129	1	0	1	CpG_gDMRs showing Mo17 hypermethylation
chr1	86775241	86775540	0	0.434783	0	0.414634	CpG_gDMRs showing Mo17 hypermethylation
chr1	102720721	102720980	0.142857	1	0	1	CpG_gDMRs showing Mo17 hypermethylation
chr1	109863701	109864080	0.525641	0.910714	0.695652	0.926471	CpG_gDMRs showing Mo17 hypermethylation
chr1	115502701	115502900	0.6	0.9	0.571429	0.919355	CpG_gDMRs showing Mo17 hypermethylation
chr1	117084021	117084220	0.435897	0.941176	0.47619	0.837209	CpG_gDMRs showing Mo17 hypermethylation
chr1	118042401	118042600	0	1	0	0.85	CpG_gDMRs showing Mo17 hypermethylation
chr1	119845421	119845760	0.22	0.9	0	0.888889	CpG_gDMRs showing Mo17 hypermethylation
chr1	132391801	132392100	0.09375	0.96	0	0.8	CpG_gDMRs showing Mo17 hypermethylation
chr1	168044241	168044440	0.7	1	0	1	CpG_gDMRs showing Mo17 hypermethylation
chr1	168403621	168403840	0	0.666667	0	0.419355	CpG_gDMRs showing Mo17 hypermethylation
chr1	169190601	169190880	0	1	0	0.944444	CpG_gDMRs showing Mo17 hypermethylation
chr1	171197101	171198360	0.0114943	0.75	0	0.772414	CpG_gDMRs showing Mo17 hypermethylation
chr1	176623081	176623840	0.00793651	0.916667	0.00746269	0.821918	CpG_gDMRs showing Mo17 hypermethylation
chr1	182819881	182820260	0	0.5	0	0.681818	CpG_gDMRs showing Mo17 hypermethylation
chr1	186735361	186735780	0.185567	0.941176	0.258065	0.916667	CpG_gDMRs showing Mo17 hypermethylation
chr1	193753701	193754080	0.306122	0.681818	0.333333	0.633663	CpG_gDMRs showing Mo17 hypermethylation
chr1	195962101	195962480	0.1	0.705882	0	0.025	CpG_gDMRs showing Mo17 hypermethylation
chr1	196818741	196818960	0	0.8	0	0.833333	CpG_gDMRs showing Mo17 hypermethylation
chr1	209156001	209156380	0.139896	0.622222	0	0.417476	CpG_gDMRs showing Mo17 hypermethylation
chr1	215322341	215322720	0	0.6	0.166667	0.868132	CpG_gDMRs showing Mo17 hypermethylation
chr1	215363301	215363500	0.45	1	0.454545	0.941176	CpG_gDMRs showing Mo17 hypermethylation
chr1	218698521	218698980	0.0847458	0.765306	0.2	0.785714	CpG_gDMRs showing Mo17 hypermethylation
chr1	236443961	236444520	0	1	0.0833333	0.907692	CpG_gDMRs showing Mo17 hypermethylation
chr1	244267981	244268340	0.0128205	0.578947	0	0.00961538	CpG_gDMRs showing Mo17 hypermethylation
chr1	252663901	252664240	0.0864198	1	0	0.0147059	CpG_gDMRs showing Mo17 hypermethylation
chr1	264507681	264508380	0.018018	1	0	0.75	CpG_gDMRs showing Mo17 hypermethylation
chr1	267318261	267319300	0	0.551471	0.166667	0.75817	CpG_gDMRs showing Mo17 hypermethylation
chr1	272718621	272718840	0	0.857143	0	1	CpG_gDMRs showing Mo17 hypermethylation
chr1	272902401	272902700	0	1	0	0.916667	CpG_gDMRs showing Mo17 hypermethylation
chr1	272916861	272917600	0.0731707	0.916667	0	0.82	CpG_gDMRs showing Mo17 hypermethylation
chr1	273296481	273296780	0.509434	1	0.714286	0.962963	CpG_gDMRs showing Mo17 hypermethylation
chr1	273462461	273462820	0.376068	0.716981	0.472973	0.770492	CpG_gDMRs showing Mo17 hypermethylation
chr1	274732181	274732400	0.391304	0.815789	0.56	0.783333	CpG_gDMRs showing Mo17 hypermethylation
chr1	275753861	275754240	0.152542	1	0.177778	0.802817	CpG_gDMRs showing Mo17 hypermethylation
chr1	279386801	279387180	0.00793651	0.5	0.133333	0.737226	CpG_gDMRs showing Mo17 hypermethylation
chr1	280713261	280713460	0	1	0	0.909091	CpG_gDMRs showing Mo17 hypermethylation
chr1	284788761	284789060	0.8	0.941176	0.44	0.81	CpG_gDMRs showing Mo17 hypermethylation
chr1	285245221	285245420	0.548387	0.9375	0.833333	0.953846	CpG_gDMRs showing Mo17 hypermethylation
chr1	285591661	285592140	0.0046729	0.653179	0	0.63388	CpG_gDMRs showing Mo17 hypermethylation
chr1	285637121	285637880	0.057971	0.88961	0	0.836735	CpG_gDMRs showing Mo17 hypermethylation
chr1	285647401	285647860	0.0172414	0.794118	0	0.971429	CpG_gDMRs showing Mo17 hypermethylation
chr1	286739421	286739800	0.0538462	0.983051	0	0.0075188	CpG_gDMRs showing Mo17 hypermethylation
chr1	300733021	300733320	0	1	0	0.909091	CpG_gDMRs showing Mo17 hypermethylation
chr1	303089881	303090280	0.11	0.835443	0.36	0.583893	CpG_gDMRs showing Mo17 hypermethylation
chr10	1601381	1601580	0.047619	0.8	0	0.974359	CpG_gDMRs showing Mo17 hypermethylation
chr10	1787241	1788040	0.438776	0.939394	0.708333	0.976331	CpG_gDMRs showing Mo17 hypermethylation
chr10	2242561	2242800	0	1	0	0.941176	CpG_gDMRs showing Mo17 hypermethylation
chr10	4477181	4477540	0.56	0.964286	0.621622	0.966667	CpG_gDMRs showing Mo17 hypermethylation
chr10	4478301	4478660	0	0.392857	0	0.288136	CpG_gDMRs showing Mo17 hypermethylation
chr10	9080181	9080400	0.230769	1	0.125	0.941176	CpG_gDMRs showing Mo17 hypermethylation
chr10	12872201	12872420	0.3125	0.933333	0.333333	0.875	CpG_gDMRs showing Mo17 hypermethylation
chr10	12897201	12897540	0.042735	0.671875	0.137255	0.527778	CpG_gDMRs showing Mo17 hypermethylation
chr10	13881661	13881960	0.0449438	0.9	0	0.934783	CpG_gDMRs showing Mo17 hypermethylation
chr10	22627161	22627480	0	1	0	1	CpG_gDMRs showing Mo17 hypermethylation
chr10	22801401	22801780	0.0366972	0.75	0.0625	0.617647	CpG_gDMRs showing Mo17 hypermethylation
chr10	23585881	23586680	0.0178571	0.75625	0	0.87156	CpG_gDMRs showing Mo17 hypermethylation
chr10	28392161	28392380	0	0.833333	0	0.8	CpG_gDMRs showing Mo17 hypermethylation
chr10	28418041	28418600	0	1	0	0.864	CpG_gDMRs showing Mo17 hypermethylation
chr10	28418981	28419440	0	0.590909	0	0.727273	CpG_gDMRs showing Mo17 hypermethylation
chr10	28420221	28420620	0.0465116	0.403846	0.016129	0.59375	CpG_gDMRs showing Mo17 hypermethylation
chr10	31821481	31821860	0.0470588	0.45	0.0810811	0.717949	CpG_gDMRs showing Mo17 hypermethylation
chr10	40717081	40717320	0	1	0.125	0.9	CpG_gDMRs showing Mo17 hypermethylation
chr10	40745181	40745640	0.0444444	0.757143	0	0.848739	CpG_gDMRs showing Mo17 hypermethylation
chr10	54997001	54997460	0.0169492	0.716312	0	0.557692	CpG_gDMRs showing Mo17 hypermethylation
chr10	59265361	59265740	0.186441	0.771429	0	0.565217	CpG_gDMRs showing Mo17 hypermethylation
chr10	60182021	60182420	0	0.75	0	0.142857	CpG_gDMRs showing Mo17 hypermethylation
chr10	64275421	64275660	0	0.8	0	0.666667	CpG_gDMRs showing Mo17 hypermethylation
chr10	70187361	70187580	0	1	0	0.956522	CpG_gDMRs showing Mo17 hypermethylation
chr10	70314961	70315280	0	0.444444	0.037037	0.489362	CpG_gDMRs showing Mo17 hypermethylation
chr10	76903321	76903760	0	0.7	0	0.966667	CpG_gDMRs showing Mo17 hypermethylation
chr10	77075681	77076120	0.0212766	0.738095	0.2	0.847826	CpG_gDMRs showing Mo17 hypermethylation
chr10	77752321	77752880	0	0.918367	0	0.944444	CpG_gDMRs showing Mo17 hypermethylation
chr10	88845321	88845620	0	1	0	0.529412	CpG_gDMRs showing Mo17 hypermethylation
chr10	89252921	89253120	0	1	0	1	CpG_gDMRs showing Mo17 hypermethylation
chr10	89384861	89385080	0.361111	0.795918	0	0.884615	CpG_gDMRs showing Mo17 hypermethylation
chr10	90128301	90128800	0.116438	0.72327	0.0162602	0.61875	CpG_gDMRs showing Mo17 hypermethylation
chr10	91004381	91004580	0.214286	0.875	0	1	CpG_gDMRs showing Mo17 hypermethylation
chr10	98126641	98127300	0.205882	0.793103	0.172414	0.85	CpG_gDMRs showing Mo17 hypermethylation
chr10	98129941	98130200	0.568047	0.95082	0.55	0.927273	CpG_gDMRs showing Mo17 hypermethylation
chr10	103511961	103512480	0.00584795	0.813953	0	0.822581	CpG_gDMRs showing Mo17 hypermethylation
chr10	112380361	112380640	0.0858209	1	0.636364	0.884615	CpG_gDMRs showing Mo17 hypermethylation
chr10	118165241	118165440	0	1	0	0.888889	CpG_gDMRs showing Mo17 hypermethylation
chr10	122024281	122024840	0.518519	0.957983	0.533333	0.950355	CpG_gDMRs showing Mo17 hypermethylation
chr10	122858421	122858940	0.4	0.882353	0.333333	0.763158	CpG_gDMRs showing Mo17 hypermethylation
chr10	132103221	132103420	0.315789	1	0.375	1	CpG_gDMRs showing Mo17 hypermethylation
chr10	135127541	135127760	0	0.833333	0	0.888889	CpG_gDMRs showing Mo17 hypermethylation
chr10	135745421	135745620	0.588235	1	0.5	0.958333	CpG_gDMRs showing Mo17 hypermethylation
chr10	138870721	138870920	0	1	0	0.913043	CpG_gDMRs showing Mo17 hypermethylation
chr10	142290461	142291080	0.131148	0.7	0	0.5	CpG_gDMRs showing Mo17 hypermethylation
chr10	142978361	142978560	0	0.8	0.0625	0.878788	CpG_gDMRs showing Mo17 hypermethylation
chr10	143234601	143234940	0.0571429	0.4375	0.275862	0.810811	CpG_gDMRs showing Mo17 hypermethylation
chr10	143368481	143368820	0.215686	0.773585	0	0.740741	CpG_gDMRs showing Mo17 hypermethylation
chr10	145309341	145309620	0.0945946	0.909091	0.333333	0.705128	CpG_gDMRs showing Mo17 hypermethylation
chr10	146101621	146101880	0.166667	1	0.357143	0.767442	CpG_gDMRs showing Mo17 hypermethylation
chr10	147464861	147465080	0	1	0.0769231	0.916667	CpG_gDMRs showing Mo17 hypermethylation
chr10	149761901	149762120	0	1	0	0.04	CpG_gDMRs showing Mo17 hypermethylation
chr10	150063721	150063980	0.444444	0.833333	0.534884	0.845361	CpG_gDMRs showing Mo17 hypermethylation
chr2	1261081	1261420	0.0555556	0.571429	0.2	0.642857	CpG_gDMRs showing Mo17 hypermethylation
chr2	1310141	1310440	0	0.923077	0.545455	1	CpG_gDMRs showing Mo17 hypermethylation
chr2	1716981	1717180	0	1	0.333333	1	CpG_gDMRs showing Mo17 hypermethylation
chr2	5906741	5907080	0.00598802	0.478873	0	0.7	CpG_gDMRs showing Mo17 hypermethylation
chr2	6423441	6423820	0.166667	0.625	0	0.567568	CpG_gDMRs showing Mo17 hypermethylation
chr2	6817881	6818080	0.0625	0.454545	0.0909091	0.404762	CpG_gDMRs showing Mo17 hypermethylation
chr2	7240401	7240800	0.021978	1	0	0.987179	CpG_gDMRs showing Mo17 hypermethylation
chr2	7400061	7400560	0	1	0	0.619048	CpG_gDMRs showing Mo17 hypermethylation
chr2	9306041	9306240	0.757576	0.96875	0.772727	0.970588	CpG_gDMRs showing Mo17 hypermethylation
chr2	10107861	10108620	0	0.87234	0	0.921875	CpG_gDMRs showing Mo17 hypermethylation
chr2	10159621	10160020	0.0277778	0.722222	0	0.839286	CpG_gDMRs showing Mo17 hypermethylation
chr2	10769421	10770120	0.00406504	0.833333	0.0116279	0.551181	CpG_gDMRs showing Mo17 hypermethylation
chr2	12750741	12750960	0.4	0.846154	0.30303	0.791667	CpG_gDMRs showing Mo17 hypermethylation
chr2	14087581	14087840	0	1	0.15	0.833333	CpG_gDMRs showing Mo17 hypermethylation
chr2	14984001	14984220	0.0377358	0.909091	0.454545	0.714286	CpG_gDMRs showing Mo17 hypermethylation
chr2	16450241	16450460	0	0.947368	0.466667	1	CpG_gDMRs showing Mo17 hypermethylation
chr2	19324621	19324880	0	0.8	0	1	CpG_gDMRs showing Mo17 hypermethylation
chr2	19415261	19415520	0.560976	1	0.4	0.964912	CpG_gDMRs showing Mo17 hypermethylation
chr2	28305081	28305360	0	0.909091	0	0.904762	CpG_gDMRs showing Mo17 hypermethylation
chr2	32664341	32664720	0	0.666667	0	0.454545	CpG_gDMRs showing Mo17 hypermethylation
chr2	32680281	32680660	0.166667	1	0	1	CpG_gDMRs showing Mo17 hypermethylation
chr2	33982281	33982800	0	0.673077	0	0.488889	CpG_gDMRs showing Mo17 hypermethylation
chr2	36245481	36245680	0.611111	1	0.631579	1	CpG_gDMRs showing Mo17 hypermethylation
chr2	38268861	38269300	0.1	0.472222	0.04	0.439024	CpG_gDMRs showing Mo17 hypermethylation
chr2	41989421	41989700	0	1	0	0.75	CpG_gDMRs showing Mo17 hypermethylation
chr2	45285281	45285620	0	0.8	0	1	CpG_gDMRs showing Mo17 hypermethylation
chr2	49527701	49527940	0	0.833333	0	0.909091	CpG_gDMRs showing Mo17 hypermethylation
chr2	49878601	49878820	0.0121951	0.652174	0	0.40625	CpG_gDMRs showing Mo17 hypermethylation
chr2	68612461	68613080	0	0.893855	0	0.936	CpG_gDMRs showing Mo17 hypermethylation
chr2	69689941	69690220	0.517857	0.923077	0.4	0.934426	CpG_gDMRs showing Mo17 hypermethylation
chr2	81427901	81428280	0.166667	0.733333	0	0.761905	CpG_gDMRs showing Mo17 hypermethylation
chr2	86044861	86045300	0.0403226	0.853659	0	0.719101	CpG_gDMRs showing Mo17 hypermethylation
chr2	86186421	86186800	0.550898	0.983051	0.15	0.640351	CpG_gDMRs showing Mo17 hypermethylation
chr2	87734061	87734540	0.378378	1	0	1	CpG_gDMRs showing Mo17 hypermethylation
chr2	88657341	88657540	0.578947	1	0.5	0.96	CpG_gDMRs showing Mo17 hypermethylation
chr2	90636381	90636860	0	0.631579	0	0.90099	CpG_gDMRs showing Mo17 hypermethylation
chr2	91163321	91163640	0	0.9	0	0.972973	CpG_gDMRs showing Mo17 hypermethylation
chr2	92316121	92316380	0.666667	0.857143	0.645161	0.956522	CpG_gDMRs showing Mo17 hypermethylation
chr2	101724521	101725080	0.461538	0.784615	0.5	0.870968	CpG_gDMRs showing Mo17 hypermethylation
chr2	103293121	103293500	0.00649351	0.8	0	0.9	CpG_gDMRs showing Mo17 hypermethylation
chr2	106730581	106730960	0.0333333	0.88	0.135802	0.95	CpG_gDMRs showing Mo17 hypermethylation
chr2	107425101	107425300	0	0.75	0	1	CpG_gDMRs showing Mo17 hypermethylation
chr2	111531561	111532300	0	0.882353	0.148148	0.722222	CpG_gDMRs showing Mo17 hypermethylation
chr2	114014381	114014640	0.11828	1	0	0.625	CpG_gDMRs showing Mo17 hypermethylation
chr2	114898161	114898400	0.461538	1	0	0.944444	CpG_gDMRs showing Mo17 hypermethylation
chr2	114899601	114900020	0.0044843	0.8	0.025	0.830579	CpG_gDMRs showing Mo17 hypermethylation
chr2	115354121	115354520	0.115016	0.65	0.0128205	0.601351	CpG_gDMRs showing Mo17 hypermethylation
chr2	115921961	115922160	0	1	0	0.611111	CpG_gDMRs showing Mo17 hypermethylation
chr2	117114681	117115060	0.037037	1	0	1	CpG_gDMRs showing Mo17 hypermethylation
chr2	117457961	117458220	0	1	0	1	CpG_gDMRs showing Mo17 hypermethylation
chr2	122950861	122951340	0.0708661	1	0.0188679	0.767123	CpG_gDMRs showing Mo17 hypermethylation
chr2	129769421	129769800	0	0.8	0	0.871795	CpG_gDMRs showing Mo17 hypermethylation
chr3	832921	833300	0.0208333	0.588235	0.0454545	0.325581	CpG_gDMRs showing Mo17 hypermethylation
chr3	1407341	1407940	0.101695	0.836364	0.113636	0.738095	CpG_gDMRs showing Mo17 hypermethylation
chr3	2794341	2794540	0	1	0	0.888889	CpG_gDMRs showing Mo17 hypermethylation
chr3	8288261	8288520	0	0.8	0	1	CpG_gDMRs showing Mo17 hypermethylation
chr3	8530541	8530740	0.025	0.666667	0.0833333	0.5625	CpG_gDMRs showing Mo17 hypermethylation
chr3	8659641	8660080	0	0.793103	0.333333	0.805556	CpG_gDMRs showing Mo17 hypermethylation
chr3	9347061	9347640	0.183206	0.76	0.15873	0.830065	CpG_gDMRs showing Mo17 hypermethylation
chr3	9349301	9349520	0	0.5	0	0.435897	CpG_gDMRs showing Mo17 hypermethylation
chr3	17025141	17025360	0	1	0	0.636364	CpG_gDMRs showing Mo17 hypermethylation
chr3	24750101	24750460	0.46875	0.939759	0.555556	0.857143	CpG_gDMRs showing Mo17 hypermethylation
chr3	29424341	29424620	0	1	0	1	CpG_gDMRs showing Mo17 hypermethylation
chr3	29674681	29674980	0	0.9	0.363636	0.722222	CpG_gDMRs showing Mo17 hypermethylation
chr3	38863421	38863800	0.348837	0.95	0.538462	0.823529	CpG_gDMRs showing Mo17 hypermethylation
chr3	41247661	41247880	0	0.833333	0	0.5	CpG_gDMRs showing Mo17 hypermethylation
chr3	43844361	43844780	0	0.909091	0	0.692308	CpG_gDMRs showing Mo17 hypermethylation
chr3	47731901	47732240	0	0.478261	0	0.5	CpG_gDMRs showing Mo17 hypermethylation
chr3	49209781	49210000	0	0.8	0	0.833333	CpG_gDMRs showing Mo17 hypermethylation
chr3	50518681	50518880	0	1	0.272727	0.806452	CpG_gDMRs showing Mo17 hypermethylation
chr3	60057601	60057840	0	0.5	0.294118	0.714286	CpG_gDMRs showing Mo17 hypermethylation
chr3	101906101	101906300	0.545455	0.85	0.5	0.888889	CpG_gDMRs showing Mo17 hypermethylation
chr3	105828741	105828940	0	1	0.0769231	0.12766	CpG_gDMRs showing Mo17 hypermethylation
chr3	105963921	105964120	0	0.6	0.0588235	0.428571	CpG_gDMRs showing Mo17 hypermethylation
chr3	106447221	106447680	0.016129	0.846154	0	0.891304	CpG_gDMRs showing Mo17 hypermethylation
chr3	110319981	110321460	0	0.73913	0.218487	0.761404	CpG_gDMRs showing Mo17 hypermethylation
chr3	113860461	113860660	0.142857	1	0	0.75	CpG_gDMRs showing Mo17 hypermethylation
chr3	114010461	114010840	0	1	0	0.580645	CpG_gDMRs showing Mo17 hypermethylation
chr3	123608681	123608960	0	1	0.166667	1	CpG_gDMRs showing Mo17 hypermethylation
chr3	126130761	126131280	0	0.957447	0	0.954545	CpG_gDMRs showing Mo17 hypermethylation
chr3	127114261	127114620	0.309524	0.48	0.166667	0.616438	CpG_gDMRs showing Mo17 hypermethylation
chr3	130693921	130694200	0	0.8	0	0.818182	CpG_gDMRs showing Mo17 hypermethylation
chr3	135807781	135807980	0.181818	0.95	0.625	0.892857	CpG_gDMRs showing Mo17 hypermethylation
chr3	135904021	135904400	0.318182	0.83871	0	0.0128205	CpG_gDMRs showing Mo17 hypermethylation
chr3	136139101	136139320	0.037037	0.4	0	0.466667	CpG_gDMRs showing Mo17 hypermethylation
chr3	139490221	139490820	0.0433437	0.700637	0.0666667	0.670213	CpG_gDMRs showing Mo17 hypermethylation
chr3	139491161	139491720	0.03125	0.763158	0	0.632653	CpG_gDMRs showing Mo17 hypermethylation
chr3	140029101	140029500	0	0.625	0	0.772727	CpG_gDMRs showing Mo17 hypermethylation
chr3	141739501	141740000	0.00940439	0.866667	0.00746269	0.901408	CpG_gDMRs showing Mo17 hypermethylation
chr3	142435641	142436020	0	0.583333	0	0.458333	CpG_gDMRs showing Mo17 hypermethylation
chr3	146856121	146856360	0	1	0	0.470588	CpG_gDMRs showing Mo17 hypermethylation
chr3	156288381	156288600	0.173913	1	0.266667	0.9	CpG_gDMRs showing Mo17 hypermethylation
chr3	161684961	161685340	0.388889	1	0	0.847826	CpG_gDMRs showing Mo17 hypermethylation
chr3	161694321	161694540	0.534884	1	0.5	0.9375	CpG_gDMRs showing Mo17 hypermethylation
chr3	162008201	162008440	0.148148	0.866667	0.315789	0.758621	CpG_gDMRs showing Mo17 hypermethylation
chr3	162176061	162176480	0	0.875	0.027027	0.929412	CpG_gDMRs showing Mo17 hypermethylation
chr3	168703901	168704400	0.231707	0.966667	0.254902	0.9	CpG_gDMRs showing Mo17 hypermethylation
chr3	170031421	170031620	0	0.909091	0	0.833333	CpG_gDMRs showing Mo17 hypermethylation
chr3	170871301	170871860	0.184397	0.794118	0.043956	0.588235	CpG_gDMRs showing Mo17 hypermethylation
chr3	170875601	170876060	0	1	0.047619	0.821429	CpG_gDMRs showing Mo17 hypermethylation
chr3	176507221	176508160	0.149425	0.836735	0.548387	0.595238	CpG_gDMRs showing Mo17 hypermethylation
chr3	176828981	176829360	0.518519	0.84375	0.4375	1	CpG_gDMRs showing Mo17 hypermethylation
chr3	178130321	178130540	0	1	0	0.875	CpG_gDMRs showing Mo17 hypermethylation
chr3	178131401	178131720	0.0925926	0.407407	0.272727	0.652174	CpG_gDMRs showing Mo17 hypermethylation
chr3	181132101	181132380	0.28	1	0	0.740741	CpG_gDMRs showing Mo17 hypermethylation
chr3	185007901	185008280	0.166667	0.791667	0.444444	0.787234	CpG_gDMRs showing Mo17 hypermethylation
chr3	187047101	187047340	0	0.6	0	0.545455	CpG_gDMRs showing Mo17 hypermethylation
chr3	189696141	189696440	0.480519	1	0.933333	0.958333	CpG_gDMRs showing Mo17 hypermethylation
chr3	191571401	191572000	0.106599	0.855072	0.5	0.894737	CpG_gDMRs showing Mo17 hypermethylation
chr3	193966681	193967020	0	0.9	0	0.684932	CpG_gDMRs showing Mo17 hypermethylation
chr3	205611181	205611400	0.648352	0.857143	0.782051	0.839161	CpG_gDMRs showing Mo17 hypermethylation
chr3	211281241	211281620	0	0.545455	0	0.558824	CpG_gDMRs showing Mo17 hypermethylation
chr3	211604661	211605000	0.5	0.914286	0.324324	0.830769	CpG_gDMRs showing Mo17 hypermethylation
chr3	213585961	213586240	0.0588235	1	0.24	0.615385	CpG_gDMRs showing Mo17 hypermethylation
chr3	215041981	215042180	0	1	0	0.75	CpG_gDMRs showing Mo17 hypermethylation
chr3	218832921	218833440	0.025	0.978723	0	0.551181	CpG_gDMRs showing Mo17 hypermethylation
chr3	222361621	222361980	0.315789	1	0.4	0.944444	CpG_gDMRs showing Mo17 hypermethylation
chr3	223167881	223168380	0.27907	0.473684	0.206897	0.564706	CpG_gDMRs showing Mo17 hypermethylation
chr3	224077901	224078280	0.008	0.72	0	0.588235	CpG_gDMRs showing Mo17 hypermethylation
chr3	224369361	224369560	0.111111	1	0.5	1	CpG_gDMRs showing Mo17 hypermethylation
chr3	227761561	227761820	0.0526316	0.5	0	0.75	CpG_gDMRs showing Mo17 hypermethylation
chr3	233387241	233387720	0.409786	1	0.445652	0.986111	CpG_gDMRs showing Mo17 hypermethylation
chr3	234237601	234237980	0	0.735849	0.047619	0.638889	CpG_gDMRs showing Mo17 hypermethylation
chr4	2964401	2964780	0	0.5	0.0168067	0.663636	CpG_gDMRs showing Mo17 hypermethylation
chr4	4150061	4150620	0	0.75	0	0.754098	CpG_gDMRs showing Mo17 hypermethylation
chr4	5766661	5767280	0.0446429	0.954545	0.238095	0.622642	CpG_gDMRs showing Mo17 hypermethylation
chr4	6148801	6149080	0.6	0.975	0.6	0.919643	CpG_gDMRs showing Mo17 hypermethylation
chr4	6441541	6441740	0	1	0.2	1	CpG_gDMRs showing Mo17 hypermethylation
chr4	7404741	7405060	0	0.833333	0	0.416667	CpG_gDMRs showing Mo17 hypermethylation
chr4	7923181	7923580	0.0638298	0.774194	0	0.545455	CpG_gDMRs showing Mo17 hypermethylation
chr4	16449821	16450200	0	0.542857	0	0.9	CpG_gDMRs showing Mo17 hypermethylation
chr4	17365561	17365960	0.0786517	0.615385	0	0.517857	CpG_gDMRs showing Mo17 hypermethylation
chr4	20814121	20814320	0.588235	0.964286	0.481481	1	CpG_gDMRs showing Mo17 hypermethylation
chr4	37571341	37571660	0	1	0	0.923077	CpG_gDMRs showing Mo17 hypermethylation
chr4	37707741	37708200	0.030303	0.560976	0.326923	0.381818	CpG_gDMRs showing Mo17 hypermethylation
chr4	43593301	43593840	0.25	0.612903	0.181818	0.573913	CpG_gDMRs showing Mo17 hypermethylation
chr4	45820161	45821040	0.0344828	0.903226	0	0.854701	CpG_gDMRs showing Mo17 hypermethylation
chr4	48604941	48605580	0.00862069	0.933333	0	0.701149	CpG_gDMRs showing Mo17 hypermethylation
chr4	54439081	54439360	0.491228	1	0.483871	0.956522	CpG_gDMRs showing Mo17 hypermethylation
chr4	55057921	55058160	0	1	0.571429	0.925926	CpG_gDMRs showing Mo17 hypermethylation
chr4	57685841	57686080	0	0.9	0	0.446429	CpG_gDMRs showing Mo17 hypermethylation
chr4	63936121	63936540	0.0487805	1	0.492063	0.829787	CpG_gDMRs showing Mo17 hypermethylation
chr4	64930021	64930540	0	0.875	0	0.75	CpG_gDMRs showing Mo17 hypermethylation
chr4	69187661	69188080	0.0419162	0.933333	0.4	0.88172	CpG_gDMRs showing Mo17 hypermethylation
chr4	71779381	71779620	0.405405	0.758621	0.5	0.773585	CpG_gDMRs showing Mo17 hypermethylation
chr4	76716461	76716680	0	0.8	0	0.866667	CpG_gDMRs showing Mo17 hypermethylation
chr4	77405281	77405500	0	1	0	0.403509	CpG_gDMRs showing Mo17 hypermethylation
chr4	83125161	83125560	0.003367	0.8	0	0.918033	CpG_gDMRs showing Mo17 hypermethylation
chr4	90440441	90440920	0.00649351	0.90566	0.00775194	0.924658	CpG_gDMRs showing Mo17 hypermethylation
chr4	94778661	94778860	0.3125	1	0.333333	0.942857	CpG_gDMRs showing Mo17 hypermethylation
chr4	101886861	101887340	0.0675676	0.833333	0.454545	0.620438	CpG_gDMRs showing Mo17 hypermethylation
chr4	111276701	111276940	0	1	0	0.8	CpG_gDMRs showing Mo17 hypermethylation
chr4	118939281	118939580	0.3125	1	0.341463	0.909091	CpG_gDMRs showing Mo17 hypermethylation
chr4	119752781	119753000	0.576923	1	0	0.866667	CpG_gDMRs showing Mo17 hypermethylation
chr4	123527341	123527560	0	1	0	1	CpG_gDMRs showing Mo17 hypermethylation
chr4	124322701	124323020	0.0434783	0.909091	0.8	0.857143	CpG_gDMRs showing Mo17 hypermethylation
chr4	124386921	124387480	0.477612	0.90099	0.857143	0.960452	CpG_gDMRs showing Mo17 hypermethylation
chr4	128055781	128057060	0.0138889	0.961538	0.0909091	0.136364	CpG_gDMRs showing Mo17 hypermethylation
chr4	131331001	131331420	0.461538	0.72	0.272727	0.487805	CpG_gDMRs showing Mo17 hypermethylation
chr4	132589421	132589700	0	1	0.2	1	CpG_gDMRs showing Mo17 hypermethylation
chr4	132808541	132808880	0	0.5	0	0.466667	CpG_gDMRs showing Mo17 hypermethylation
chr4	133645961	133646340	0	0.6	0	0.556604	CpG_gDMRs showing Mo17 hypermethylation
chr4	144909961	144910400	0.0232558	0.809524	0.318182	0.766667	CpG_gDMRs showing Mo17 hypermethylation
chr4	150081141	150081400	0	1	0	0.888889	CpG_gDMRs showing Mo17 hypermethylation
chr4	158026241	158026520	0.108911	0.672727	0	0.514286	CpG_gDMRs showing Mo17 hypermethylation
chr4	164427361	164428060	0.210526	0.761905	0.232877	0.89899	CpG_gDMRs showing Mo17 hypermethylation
chr4	164428861	164429240	0	1	0.0930233	0.827586	CpG_gDMRs showing Mo17 hypermethylation
chr4	164434061	164434900	0	0.822222	0.00806452	0.963768	CpG_gDMRs showing Mo17 hypermethylation
chr4	168585281	168585880	0.2	0.388889	0.333333	0.380952	CpG_gDMRs showing Mo17 hypermethylation
chr4	169438581	169438820	0.882353	0.923077	0.2	1	CpG_gDMRs showing Mo17 hypermethylation
chr4	169875541	169875780	0.166667	0.833333	0.6	0.963855	CpG_gDMRs showing Mo17 hypermethylation
chr4	169916141	169916640	0	0.842105	0.2	0.955224	CpG_gDMRs showing Mo17 hypermethylation
chr4	173379301	173379600	0.171717	0.818182	0.4	0.913043	CpG_gDMRs showing Mo17 hypermethylation
chr4	176128761	176128960	0.3	0.83871	0	0.897436	CpG_gDMRs showing Mo17 hypermethylation
chr4	179021341	179021560	0.466667	1	0.458333	0.84375	CpG_gDMRs showing Mo17 hypermethylation
chr4	180555721	180556140	0	0.809524	0.0740741	0.521739	CpG_gDMRs showing Mo17 hypermethylation
chr4	181266721	181266940	0	0.8	0.25	0.777778	CpG_gDMRs showing Mo17 hypermethylation
chr4	182713381	182713760	0.0070922	0.866667	0	0.866667	CpG_gDMRs showing Mo17 hypermethylation
chr4	187325541	187325900	0.28	0.941176	0.454545	0.820513	CpG_gDMRs showing Mo17 hypermethylation
chr4	187727661	187728040	0	1	0	0.941176	CpG_gDMRs showing Mo17 hypermethylation
chr4	187819221	187819520	0.413043	0.885714	0.339623	0.931034	CpG_gDMRs showing Mo17 hypermethylation
chr4	187992481	187993280	0.176259	0.782178	0.565217	0.885906	CpG_gDMRs showing Mo17 hypermethylation
chr4	189730941	189731700	0.12013	0.875	0.102151	0.758621	CpG_gDMRs showing Mo17 hypermethylation
chr4	190140621	190141000	0.40625	1	0.36	0.964286	CpG_gDMRs showing Mo17 hypermethylation
chr4	196211701	196212120	0	0.7125	0	0.552381	CpG_gDMRs showing Mo17 hypermethylation
chr4	197042141	197042340	0	1	0	0.846154	CpG_gDMRs showing Mo17 hypermethylation
chr4	197065141	197065360	0	1	0.166667	0.761905	CpG_gDMRs showing Mo17 hypermethylation
chr4	200169881	200170080	0	0.833333	0	0.785714	CpG_gDMRs showing Mo17 hypermethylation
chr4	218605361	218605560	0	0.8	0.0909091	0.5	CpG_gDMRs showing Mo17 hypermethylation
chr4	223526701	223526980	0.392857	1	0.2	0.794872	CpG_gDMRs showing Mo17 hypermethylation
chr4	224042421	224042640	0	1	0	0.833333	CpG_gDMRs showing Mo17 hypermethylation
chr4	227789761	227790360	0.255556	0.901639	0.0588235	0.908257	CpG_gDMRs showing Mo17 hypermethylation
chr4	234905621	234905820	0	1	0	0.833333	CpG_gDMRs showing Mo17 hypermethylation
chr4	242570421	242570660	0.0952381	0.85	0.733333	0.862069	CpG_gDMRs showing Mo17 hypermethylation
chr4	244822501	244822880	0.0618557	0.73913	0	0.740741	CpG_gDMRs showing Mo17 hypermethylation
chr4	246555481	246555740	0.382979	0.961538	0.454545	0.779661	CpG_gDMRs showing Mo17 hypermethylation
chr5	1721661	1722280	0.590909	0.716216	0	0.659794	CpG_gDMRs showing Mo17 hypermethylation
chr5	2478961	2479180	0	0.9	0	1	CpG_gDMRs showing Mo17 hypermethylation
chr5	3539641	3539980	0.0909091	0.470588	0	0.025641	CpG_gDMRs showing Mo17 hypermethylation
chr5	5229201	5229580	0	0.38	0	0.531915	CpG_gDMRs showing Mo17 hypermethylation
chr5	5417701	5417960	0.125	0.45283	0.170213	0.394737	CpG_gDMRs showing Mo17 hypermethylation
chr5	5622481	5622940	0.0104712	0.84	0	0.921569	CpG_gDMRs showing Mo17 hypermethylation
chr5	6192161	6192480	0.461538	1	0.586207	0.895833	CpG_gDMRs showing Mo17 hypermethylation
chr5	6863481	6863860	0	0.407407	0.0681818	0.491803	CpG_gDMRs showing Mo17 hypermethylation
chr5	7090001	7090380	0.169492	0.957447	0.62963	0.953846	CpG_gDMRs showing Mo17 hypermethylation
chr5	8778641	8779460	0.626506	0.673469	0.6	0.734177	CpG_gDMRs showing Mo17 hypermethylation
chr5	11028221	11028500	0.2125	1	0.25	0.725664	CpG_gDMRs showing Mo17 hypermethylation
chr5	13343841	13344500	0.45977	0.887574	0	0.966667	CpG_gDMRs showing Mo17 hypermethylation
chr5	18427961	18428220	0	0.533333	0	0.66	CpG_gDMRs showing Mo17 hypermethylation
chr5	21433061	21433280	0	0.8	0	0.833333	CpG_gDMRs showing Mo17 hypermethylation
chr5	22402781	22403160	0	0.56	0.0571429	0.518519	CpG_gDMRs showing Mo17 hypermethylation
chr5	27883361	27883800	0.155556	0.8	0.0606061	0.675214	CpG_gDMRs showing Mo17 hypermethylation
chr5	29424221	29424420	0.142857	1	0	0.666667	CpG_gDMRs showing Mo17 hypermethylation
chr5	29485621	29486640	0.0113636	0.842857	0.0277778	0.775	CpG_gDMRs showing Mo17 hypermethylation
chr5	30099481	30100160	0.121622	0.978261	0	0.0569106	CpG_gDMRs showing Mo17 hypermethylation
chr5	33239541	33239920	0.243243	0.686957	0.15	0.454545	CpG_gDMRs showing Mo17 hypermethylation
chr5	34233981	34234360	0	0.814815	0.272727	1	CpG_gDMRs showing Mo17 hypermethylation
chr5	34484501	34485240	0.0116279	0.676471	0	0.0394737	CpG_gDMRs showing Mo17 hypermethylation
chr5	36179321	36179520	0.1875	0.916667	0	1	CpG_gDMRs showing Mo17 hypermethylation
chr5	39530881	39531220	0.0769231	0.807692	0.2	0.363636	CpG_gDMRs showing Mo17 hypermethylation
chr5	66878541	66878920	0.56	1	0.571429	0.945946	CpG_gDMRs showing Mo17 hypermethylation
chr5	67344721	67344920	0.318182	0.923077	0.454545	1	CpG_gDMRs showing Mo17 hypermethylation
chr5	67687721	67687940	0	0.722222	0	0.780488	CpG_gDMRs showing Mo17 hypermethylation
chr5	67873941	67874160	0.27907	0.818182	0.210526	0.769231	CpG_gDMRs showing Mo17 hypermethylation
chr5	72870061	72870320	0	0.407407	0	0.518519	CpG_gDMRs showing Mo17 hypermethylation
chr5	75370641	75370860	0	1	0	0.8	CpG_gDMRs showing Mo17 hypermethylation
chr5	78396001	78396240	0.619048	1	0	0.97619	CpG_gDMRs showing Mo17 hypermethylation
chr5	90199421	90199840	0	0.933333	0.0357143	0.693878	CpG_gDMRs showing Mo17 hypermethylation
chr5	92041041	92041340	0.596491	0.972222	0.411765	0.916667	CpG_gDMRs showing Mo17 hypermethylation
chr5	93958621	93958940	0.138889	1	0.363636	0.564103	CpG_gDMRs showing Mo17 hypermethylation
chr5	97459621	97460100	0.0277778	0.819672	0.0757576	0.818182	CpG_gDMRs showing Mo17 hypermethylation
chr5	134288361	134288840	0.326316	0.952381	0.363636	0.779412	CpG_gDMRs showing Mo17 hypermethylation
chr5	136760041	136760300	0.296296	0.9	0	0.857143	CpG_gDMRs showing Mo17 hypermethylation
chr5	137907061	137907520	0.147287	0.836735	0.2	0.901961	CpG_gDMRs showing Mo17 hypermethylation
chr5	142702301	142702680	0	0.8	0.0666667	0.947368	CpG_gDMRs showing Mo17 hypermethylation
chr5	146524641	146524840	0	0.857143	0	0.8	CpG_gDMRs showing Mo17 hypermethylation
chr5	148923881	148924140	0.25	1	0	0.875	CpG_gDMRs showing Mo17 hypermethylation
chr5	150299201	150299420	0.442623	0.820513	0.457831	0.776316	CpG_gDMRs showing Mo17 hypermethylation
chr5	156862921	156863120	0	0.8	0.441176	0.896552	CpG_gDMRs showing Mo17 hypermethylation
chr5	157440261	157440520	0.45679	0.906977	0.341772	0.848837	CpG_gDMRs showing Mo17 hypermethylation
chr5	157757481	157757700	0.75	0.916667	0	0.909091	CpG_gDMRs showing Mo17 hypermethylation
chr5	159038261	159038640	0	0.439024	0.025641	0.47561	CpG_gDMRs showing Mo17 hypermethylation
chr5	162355441	162355780	0	0.8	0	0.473684	CpG_gDMRs showing Mo17 hypermethylation
chr5	165186141	165186400	0.0606061	0.8	0.12	0.8	CpG_gDMRs showing Mo17 hypermethylation
chr5	168002581	168002880	0	1	0	0.40625	CpG_gDMRs showing Mo17 hypermethylation
chr5	172829341	172829620	0.0740741	0.55	0	0.611111	CpG_gDMRs showing Mo17 hypermethylation
chr5	174728881	174729380	0	0.96	0	0.0333333	CpG_gDMRs showing Mo17 hypermethylation
chr5	176107581	176107900	0	1	0	0.566667	CpG_gDMRs showing Mo17 hypermethylation
chr5	176860901	176861280	0	0.576271	0	0.567568	CpG_gDMRs showing Mo17 hypermethylation
chr5	178420121	178420520	0.0185185	1	0	0.758621	CpG_gDMRs showing Mo17 hypermethylation
chr5	182401001	182401380	0.25	1	0.208333	0.74359	CpG_gDMRs showing Mo17 hypermethylation
chr5	184383281	184383780	0	0.971429	0.1	0.86	CpG_gDMRs showing Mo17 hypermethylation
chr5	185780101	185780400	0	1	0	0.785714	CpG_gDMRs showing Mo17 hypermethylation
chr5	185784221	185784600	0.222222	1	0	0.810811	CpG_gDMRs showing Mo17 hypermethylation
chr5	198862601	198863040	0.0855263	0.842105	0.102041	0.85	CpG_gDMRs showing Mo17 hypermethylation
chr5	203318221	203318460	0.560976	0.965517	0	0.846154	CpG_gDMRs showing Mo17 hypermethylation
chr5	206549161	206549640	0.025641	0.506667	0	0.173913	CpG_gDMRs showing Mo17 hypermethylation
chr5	211699741	211700020	0	1	0	0.916667	CpG_gDMRs showing Mo17 hypermethylation
chr5	218213681	218214280	0	0.90625	0	0.882979	CpG_gDMRs showing Mo17 hypermethylation
chr5	218585961	218586220	0	0.65	0.2	0.444444	CpG_gDMRs showing Mo17 hypermethylation
chr5	220205561	220206220	0.0196078	0.916667	0	1	CpG_gDMRs showing Mo17 hypermethylation
chr5	220762681	220763060	0.111765	0.818182	0.159091	0.917355	CpG_gDMRs showing Mo17 hypermethylation
chr5	221819261	221819480	0.342105	0.909091	0.428571	0.71875	CpG_gDMRs showing Mo17 hypermethylation
chr6	2944581	2945080	0	0.464789	0	0.424242	CpG_gDMRs showing Mo17 hypermethylation
chr6	19827941	19828300	0.0615385	0.394737	0	0.425532	CpG_gDMRs showing Mo17 hypermethylation
chr6	20411041	20411480	0.0789474	0.88	0	0.818182	CpG_gDMRs showing Mo17 hypermethylation
chr6	48145741	48146060	0	0.6	0.131148	0.590909	CpG_gDMRs showing Mo17 hypermethylation
chr6	55826421	55826900	0.00401606	0.904762	0	0.901099	CpG_gDMRs showing Mo17 hypermethylation
chr6	57249221	57249420	0	0.8	0	0.733333	CpG_gDMRs showing Mo17 hypermethylation
chr6	58268241	58268580	0	0.818182	0	0.416667	CpG_gDMRs showing Mo17 hypermethylation
chr6	64703921	64704320	0.230769	1	0.0655738	0.6875	CpG_gDMRs showing Mo17 hypermethylation
chr6	64973041	64973420	0	0.473684	0.1	0.647059	CpG_gDMRs showing Mo17 hypermethylation
chr6	65162061	65162860	0	0.783607	0.01	0.90184	CpG_gDMRs showing Mo17 hypermethylation
chr6	74547901	74548280	0.139785	0.933333	0.352941	0.522727	CpG_gDMRs showing Mo17 hypermethylation
chr6	77346761	77347140	0	0.9	0	0.860465	CpG_gDMRs showing Mo17 hypermethylation
chr6	84736941	84737320	0.125	1	0.388889	0.930233	CpG_gDMRs showing Mo17 hypermethylation
chr6	88823421	88824120	0.245614	1	0.194444	0.945946	CpG_gDMRs showing Mo17 hypermethylation
chr6	95645641	95645940	0	0.923077	0	0.8125	CpG_gDMRs showing Mo17 hypermethylation
chr6	96639961	96640340	0	1	0.133333	0.909091	CpG_gDMRs showing Mo17 hypermethylation
chr6	99953681	99953900	0.333333	0.9	0	0.703704	CpG_gDMRs showing Mo17 hypermethylation
chr6	102141201	102141420	0.666667	0.961538	0.590909	0.965517	CpG_gDMRs showing Mo17 hypermethylation
chr6	112470541	112470860	0.0645161	1	0	0.891892	CpG_gDMRs showing Mo17 hypermethylation
chr6	113754121	113754320	0	1	0	0.434783	CpG_gDMRs showing Mo17 hypermethylation
chr6	116115181	116115440	0	0.833333	0	1	CpG_gDMRs showing Mo17 hypermethylation
chr6	124571421	124571780	0	0.952381	0.55	0.969697	CpG_gDMRs showing Mo17 hypermethylation
chr6	137507821	137508420	0	0.444444	0	0.561644	CpG_gDMRs showing Mo17 hypermethylation
chr6	139587481	139587960	0.00847458	0.806452	0	0.657303	CpG_gDMRs showing Mo17 hypermethylation
chr6	140510421	140510780	0.0344828	0.508475	0.179104	0.460993	CpG_gDMRs showing Mo17 hypermethylation
chr6	140511041	140511480	0	0.947368	0.05	0.95	CpG_gDMRs showing Mo17 hypermethylation
chr6	140522021	140522280	0.0588235	0.411765	0	0.655172	CpG_gDMRs showing Mo17 hypermethylation
chr6	141961961	141962180	0	0.8	0	1	CpG_gDMRs showing Mo17 hypermethylation
chr6	147220901	147221280	0.0588235	0.666667	0.04	0.75	CpG_gDMRs showing Mo17 hypermethylation
chr6	148856321	148856620	0.652174	0.964286	0	0.96875	CpG_gDMRs showing Mo17 hypermethylation
chr6	150516661	150516900	0.263158	0.9	0	0.6	CpG_gDMRs showing Mo17 hypermethylation
chr6	151484821	151485200	0.111111	0.697674	0.15	0.9	CpG_gDMRs showing Mo17 hypermethylation
chr6	153935221	153935540	0	0.6	0	0.365385	CpG_gDMRs showing Mo17 hypermethylation
chr6	155356661	155357040	0	0.521739	0	0.47561	CpG_gDMRs showing Mo17 hypermethylation
chr6	157757021	157757400	0.228571	1	0.05	1	CpG_gDMRs showing Mo17 hypermethylation
chr6	159316761	159317100	0	0.583333	0	0.407407	CpG_gDMRs showing Mo17 hypermethylation
chr6	159543041	159543240	0	0.5	0	0.5	CpG_gDMRs showing Mo17 hypermethylation
chr6	162270781	162271360	0.0714286	0.65	0	0.657143	CpG_gDMRs showing Mo17 hypermethylation
chr6	162369001	162369220	0	0.833333	0	1	CpG_gDMRs showing Mo17 hypermethylation
chr6	163043641	163043960	0	0.55	0	0.826087	CpG_gDMRs showing Mo17 hypermethylation
chr6	164866661	164867040	0	1	0	1	CpG_gDMRs showing Mo17 hypermethylation
chr6	167400781	167401120	0	1	0.6	0.679739	CpG_gDMRs showing Mo17 hypermethylation
chr6	170973141	170973440	0.0204082	0.73913	0	0.190476	CpG_gDMRs showing Mo17 hypermethylation
chr7	12718061	12718320	0.0151515	0.405405	0.0322581	0.442308	CpG_gDMRs showing Mo17 hypermethylation
chr7	13886681	13886980	0.454545	0.952381	0.5	0.913043	CpG_gDMRs showing Mo17 hypermethylation
chr7	18793341	18793580	0.518519	1	0	0.844156	CpG_gDMRs showing Mo17 hypermethylation
chr7	19600001	19600280	0.0625	0.8	0	0.818182	CpG_gDMRs showing Mo17 hypermethylation
chr7	21097901	21098280	0	0.5	0	0.545455	CpG_gDMRs showing Mo17 hypermethylation
chr7	21794241	21794660	0	0.970588	0.0588235	0.590909	CpG_gDMRs showing Mo17 hypermethylation
chr7	30248081	30248300	0	0.8	0	0.4	CpG_gDMRs showing Mo17 hypermethylation
chr7	30902421	30902620	0.5	0.904762	0.454545	0.892857	CpG_gDMRs showing Mo17 hypermethylation
chr7	30921561	30921780	0.543478	0.931034	0.8	0.904762	CpG_gDMRs showing Mo17 hypermethylation
chr7	34342141	34342420	0.511628	1	0.4	0.866667	CpG_gDMRs showing Mo17 hypermethylation
chr7	38143681	38143900	0.153846	0.909091	0.8	1	CpG_gDMRs showing Mo17 hypermethylation
chr7	46361901	46362120	0	0.833333	0	0.857143	CpG_gDMRs showing Mo17 hypermethylation
chr7	50261861	50262100	0.0168067	1	0.0535714	0.88	CpG_gDMRs showing Mo17 hypermethylation
chr7	51015541	51015820	0.461538	0.947368	0.5	0.904762	CpG_gDMRs showing Mo17 hypermethylation
chr7	70512421	70512620	0.42	0.875	0.35	0.866667	CpG_gDMRs showing Mo17 hypermethylation
chr7	84705541	84705920	0.6	0.897959	0.627451	0.867647	CpG_gDMRs showing Mo17 hypermethylation
chr7	84940421	84940700	0.372093	0.8125	0.434783	0.882353	CpG_gDMRs showing Mo17 hypermethylation
chr7	86382101	86382480	0.115385	0.909091	0	0.869565	CpG_gDMRs showing Mo17 hypermethylation
chr7	96615121	96615520	0.0977011	0.697674	0	0.702703	CpG_gDMRs showing Mo17 hypermethylation
chr7	113901721	113902000	0	1	0	1	CpG_gDMRs showing Mo17 hypermethylation
chr7	115246881	115247100	0	1	0	0.846154	CpG_gDMRs showing Mo17 hypermethylation
chr7	115402601	115403040	0	0.8	0	0.793814	CpG_gDMRs showing Mo17 hypermethylation
chr7	115911961	115912200	0.030303	0.404255	0.05	0.579545	CpG_gDMRs showing Mo17 hypermethylation
chr7	130349401	130349600	0.0384615	0.904762	0.4	0.923077	CpG_gDMRs showing Mo17 hypermethylation
chr7	135845361	135845760	0.421053	0.59375	0	0.666667	CpG_gDMRs showing Mo17 hypermethylation
chr7	136899521	136900220	0	0.733333	0.4	0.482759	CpG_gDMRs showing Mo17 hypermethylation
chr7	138426901	138427120	0.8	0.888889	0	0.95	CpG_gDMRs showing Mo17 hypermethylation
chr7	142152641	142153020	0.833333	0.928571	0.6	0.958333	CpG_gDMRs showing Mo17 hypermethylation
chr7	142856801	142857680	0.0498339	0.86129	0.2	0.928981	CpG_gDMRs showing Mo17 hypermethylation
chr7	146753381	146753700	0.272727	0.882353	0.324324	0.684211	CpG_gDMRs showing Mo17 hypermethylation
chr7	150657381	150657660	0	0.72	0	0.12	CpG_gDMRs showing Mo17 hypermethylation
chr7	153022501	153022860	0	0.666667	0	0.636364	CpG_gDMRs showing Mo17 hypermethylation
chr7	158889681	158890060	0	0.833333	0	0.833333	CpG_gDMRs showing Mo17 hypermethylation
chr7	162995121	162995400	0	0.8	0	1	CpG_gDMRs showing Mo17 hypermethylation
chr7	168400161	168400560	0	1	0	0.722222	CpG_gDMRs showing Mo17 hypermethylation
chr7	168401801	168402180	0.0625	1	0.185185	0.903226	CpG_gDMRs showing Mo17 hypermethylation
chr7	172714081	172714400	0.162791	0.818182	0.290909	0.791045	CpG_gDMRs showing Mo17 hypermethylation
chr7	174578781	174579120	0.4	0.923077	0.2	1	CpG_gDMRs showing Mo17 hypermethylation
chr7	176273221	176273600	0.581081	0.852459	0.285714	0.598214	CpG_gDMRs showing Mo17 hypermethylation
chr7	178207941	178208500	0.52	0.876289	0.352941	0.848921	CpG_gDMRs showing Mo17 hypermethylation
chr7	178611041	178611400	0.373333	0.975	0.4	0.960526	CpG_gDMRs showing Mo17 hypermethylation
chr7	179044141	179044560	0.765625	0.818182	0.740741	0.807692	CpG_gDMRs showing Mo17 hypermethylation
chr7	181804421	181804620	0	1	0.571429	1	CpG_gDMRs showing Mo17 hypermethylation
chr8	8434941	8435340	0.0795455	1	0.05	0.625	CpG_gDMRs showing Mo17 hypermethylation
chr8	15278401	15279000	0.0115607	0.851064	0.0247934	1	CpG_gDMRs showing Mo17 hypermethylation
chr8	24727121	24727320	0.454545	1	0.6	1	CpG_gDMRs showing Mo17 hypermethylation
chr8	24733341	24734020	0.630435	0.813559	0.58	0.881188	CpG_gDMRs showing Mo17 hypermethylation
chr8	24895461	24895760	0.607843	0.955556	0.5	0.954545	CpG_gDMRs showing Mo17 hypermethylation
chr8	25116261	25116560	0.538462	1	0.666667	1	CpG_gDMRs showing Mo17 hypermethylation
chr8	26152561	26152900	0.0273973	0.5	0	0.522727	CpG_gDMRs showing Mo17 hypermethylation
chr8	30696481	30696860	0.0204082	1	0.290323	0.934783	CpG_gDMRs showing Mo17 hypermethylation
chr8	30761421	30761620	0.5	1	0.542857	0.885246	CpG_gDMRs showing Mo17 hypermethylation
chr8	34802901	34803180	0.0555556	1	0	0.5	CpG_gDMRs showing Mo17 hypermethylation
chr8	37030381	37030580	0	0.833333	0	0.888889	CpG_gDMRs showing Mo17 hypermethylation
chr8	63650921	63651140	0.386364	0.617647	0	0.0987654	CpG_gDMRs showing Mo17 hypermethylation
chr8	67188641	67188880	0	1	0	0.428571	CpG_gDMRs showing Mo17 hypermethylation
chr8	70019141	70019460	0	0.678571	0	0.416667	CpG_gDMRs showing Mo17 hypermethylation
chr8	70106301	70106500	0.0266667	0.6	0	1	CpG_gDMRs showing Mo17 hypermethylation
chr8	75313221	75313620	0.134228	0.866667	0.0571429	0.905405	CpG_gDMRs showing Mo17 hypermethylation
chr8	80844041	80844340	0.393939	0.95	0.32	0.833333	CpG_gDMRs showing Mo17 hypermethylation
chr8	82525661	82526000	0.0882353	0.551724	0	0.945455	CpG_gDMRs showing Mo17 hypermethylation
chr8	84603781	84604000	0	0.75	0	0.75	CpG_gDMRs showing Mo17 hypermethylation
chr8	85389261	85389640	0.461538	1	0.5	0.9375	CpG_gDMRs showing Mo17 hypermethylation
chr8	94615921	94616160	0	0.782609	0	0.933333	CpG_gDMRs showing Mo17 hypermethylation
chr8	101382861	101383120	0	1	0	0.75	CpG_gDMRs showing Mo17 hypermethylation
chr8	105079461	105080020	0.0119522	0.701149	0.125	0.728	CpG_gDMRs showing Mo17 hypermethylation
chr8	116058841	116059220	0	0.625	0	0.522727	CpG_gDMRs showing Mo17 hypermethylation
chr8	128735261	128735600	0	0.916667	0	0.363636	CpG_gDMRs showing Mo17 hypermethylation
chr8	133303981	133304560	0	0.485714	0	0.0121951	CpG_gDMRs showing Mo17 hypermethylation
chr8	134763241	134763600	0	1	0.104167	0.757576	CpG_gDMRs showing Mo17 hypermethylation
chr8	135688801	135689200	0.0416667	0.782609	0.269841	0.754717	CpG_gDMRs showing Mo17 hypermethylation
chr8	138015521	138016560	0.0697674	0.888889	0.0833333	0.56338	CpG_gDMRs showing Mo17 hypermethylation
chr8	139444181	139444560	0	0.814815	0.352941	0.875	CpG_gDMRs showing Mo17 hypermethylation
chr8	145771461	145771880	0.0425532	0.870968	0	0.102041	CpG_gDMRs showing Mo17 hypermethylation
chr8	151876201	151876500	0	1	0	1	CpG_gDMRs showing Mo17 hypermethylation
chr8	152114261	152114480	0	0.833333	0.2	1	CpG_gDMRs showing Mo17 hypermethylation
chr8	152155781	152155980	0	1	0	0.692308	CpG_gDMRs showing Mo17 hypermethylation
chr8	160673761	160673960	0.346154	0.947368	0	0.88	CpG_gDMRs showing Mo17 hypermethylation
chr8	160674281	160674660	0.355263	0.962963	0.75	1	CpG_gDMRs showing Mo17 hypermethylation
chr8	161071881	161072220	0.0588235	1	0.4	0.916667	CpG_gDMRs showing Mo17 hypermethylation
chr8	164363841	164364140	0.582192	0.839286	0.419753	0.826446	CpG_gDMRs showing Mo17 hypermethylation
chr8	168427961	168428340	0	0.833333	0	1	CpG_gDMRs showing Mo17 hypermethylation
chr8	170113401	170113620	0	1	0	0.9	CpG_gDMRs showing Mo17 hypermethylation
chr8	170454221	170454420	0.0909091	0.833333	0.333333	0.660377	CpG_gDMRs showing Mo17 hypermethylation
chr8	173527181	173527380	0	1	0.125	0.714286	CpG_gDMRs showing Mo17 hypermethylation
chr8	173748601	173749160	0.0197368	0.868852	0	0.926471	CpG_gDMRs showing Mo17 hypermethylation
chr8	177058421	177058800	0.5375	0.974359	0.333333	0.847458	CpG_gDMRs showing Mo17 hypermethylation
chr8	177329801	177330180	0	1	0.384615	0.870968	CpG_gDMRs showing Mo17 hypermethylation
chr8	177406501	177406860	0	0.5	0.0555556	0.413793	CpG_gDMRs showing Mo17 hypermethylation
chr8	178292901	178293380	0.0705882	1	0	0.695652	CpG_gDMRs showing Mo17 hypermethylation
chr8	179884341	179884860	0.0714286	0.857143	0	0.987654	CpG_gDMRs showing Mo17 hypermethylation
chr8	180042961	180043340	0.208333	0.692308	0.214286	0.823529	CpG_gDMRs showing Mo17 hypermethylation
chr8	180745161	180745380	0.606061	1	0.636364	1	CpG_gDMRs showing Mo17 hypermethylation
chr9	266761	267680	0.126316	0.803279	0.62963	0.753623	CpG_gDMRs showing Mo17 hypermethylation
chr9	1574721	1574960	0	0.794118	0	0.851064	CpG_gDMRs showing Mo17 hypermethylation
chr9	3441221	3441620	0.0163934	0.956522	0	0.0125	CpG_gDMRs showing Mo17 hypermethylation
chr9	5342401	5343020	0.0571429	0.942857	0.181818	0.642857	CpG_gDMRs showing Mo17 hypermethylation
chr9	9610401	9610780	0	0.806452	0.4	0.9125	CpG_gDMRs showing Mo17 hypermethylation
chr9	10509581	10509800	0.775	1	0.5	0.97561	CpG_gDMRs showing Mo17 hypermethylation
chr9	12046661	12046900	0	0.8	0	0.9	CpG_gDMRs showing Mo17 hypermethylation
chr9	13707441	13707860	0.0193237	0.8	0	0.719626	CpG_gDMRs showing Mo17 hypermethylation
chr9	14011561	14012160	0	0.945946	0	0.0333333	CpG_gDMRs showing Mo17 hypermethylation
chr9	15727821	15728140	0.463415	0.972222	0.375	0.852632	CpG_gDMRs showing Mo17 hypermethylation
chr9	16087041	16087400	0.408333	0.918919	0.47619	0.956522	CpG_gDMRs showing Mo17 hypermethylation
chr9	18091441	18091760	0.315789	1	0	0.619048	CpG_gDMRs showing Mo17 hypermethylation
chr9	20625461	20625920	0.0989011	0.9	0.188679	0.942308	CpG_gDMRs showing Mo17 hypermethylation
chr9	26432701	26433240	0	0.971429	0	0.961039	CpG_gDMRs showing Mo17 hypermethylation
chr9	52090021	52090220	0.333333	1	0.2	0.826087	CpG_gDMRs showing Mo17 hypermethylation
chr9	82164461	82164920	0.015873	0.859649	0	0.980392	CpG_gDMRs showing Mo17 hypermethylation
chr9	84255221	84255700	0	0.869565	0	0.95	CpG_gDMRs showing Mo17 hypermethylation
chr9	85824701	85824960	0.5	0.931034	0.4	0.857143	CpG_gDMRs showing Mo17 hypermethylation
chr9	89280541	89280920	0	0.875	0	0.875	CpG_gDMRs showing Mo17 hypermethylation
chr9	90824941	90825140	0	0.857143	0	1	CpG_gDMRs showing Mo17 hypermethylation
chr9	93168261	93168460	0	0.8	0	1	CpG_gDMRs showing Mo17 hypermethylation
chr9	97525061	97525400	0.368421	0.8	0.363636	0.932203	CpG_gDMRs showing Mo17 hypermethylation
chr9	98191941	98192160	0.133333	0.526316	0	0.735849	CpG_gDMRs showing Mo17 hypermethylation
chr9	99057181	99057400	0	0.8	0	1	CpG_gDMRs showing Mo17 hypermethylation
chr9	102506501	102506820	0.0229008	0.8	0.0652174	0.505747	CpG_gDMRs showing Mo17 hypermethylation
chr9	112364561	112364860	0	0.533333	0	0.952381	CpG_gDMRs showing Mo17 hypermethylation
chr9	121099061	121099480	0.0272727	0.433962	0	0.609375	CpG_gDMRs showing Mo17 hypermethylation
chr9	124811161	124811580	0	0.633333	0	0.673077	CpG_gDMRs showing Mo17 hypermethylation
chr9	130801161	130801380	0.434783	1	0.619048	0.818182	CpG_gDMRs showing Mo17 hypermethylation
chr9	141096201	141096460	0	0.722222	0	1	CpG_gDMRs showing Mo17 hypermethylation
chr9	144132961	144133340	0.0377358	1	0.0833333	0.944444	CpG_gDMRs showing Mo17 hypermethylation
chr9	144136281	144136660	0	1	0	1	CpG_gDMRs showing Mo17 hypermethylation
chr9	145520581	145520960	0.458333	1	0.292683	0.633333	CpG_gDMRs showing Mo17 hypermethylation
chr9	145930901	145931100	0.0810811	1	0.666667	0.787879	CpG_gDMRs showing Mo17 hypermethylation
chr9	150684681	150685640	0.0636943	0.626667	0.144928	0.641593	CpG_gDMRs showing Mo17 hypermethylation
chr9	153367821	153368080	0	0.3125	0	0.372093	CpG_gDMRs showing Mo17 hypermethylation
chr9	154124821	154125200	0	0.695652	0	0.6	CpG_gDMRs showing Mo17 hypermethylation
chr9	157000541	157001480	0.00363636	0.907407	0	0.840764	CpG_gDMRs showing Mo17 hypermethylation
chr9	157577961	157578260	0.465116	0.848485	0.64	1	CpG_gDMRs showing Mo17 hypermethylation
chr9	158271921	158272160	0	0.75	0	0.378049	CpG_gDMRs showing Mo17 hypermethylation
chr9	158647461	158647740	0.447368	1	0	0.823529	CpG_gDMRs showing Mo17 hypermethylation

## Sheet: Table S5
Table S5: List of CHG_gDMRs identified in MC/CM endosperm.
Chr	start	end	CM_C	CM_M	MC_C	MC_M	CpG_gDMR
chr1	21173001	21173200	0.878788	0.285714	0.810811	0.388889	CHG_gDMRs showing CAU5 hypermethylation
chr1	34931621	34932260	0.666667	0	0.8	0.00854701	CHG_gDMRs showing CAU5 hypermethylation
chr1	66392481	66392860	0.657895	0	0.533333	0.00719424	CHG_gDMRs showing CAU5 hypermethylation
chr1	69597701	69597920	0.333333	0	0.409091	0.0208333	CHG_gDMRs showing CAU5 hypermethylation
chr1	116908561	116908880	0.816327	0	0.666667	0	CHG_gDMRs showing CAU5 hypermethylation
chr1	120740161	120741100	0.746575	0.0070922	0.653061	0.00649351	CHG_gDMRs showing CAU5 hypermethylation
chr1	124042021	124042500	0.755556	0.0217391	0.531915	0.0178571	CHG_gDMRs showing CAU5 hypermethylation
chr1	140873461	140873920	0.75	0.04	0.62963	0.0333333	CHG_gDMRs showing CAU5 hypermethylation
chr1	145971541	145972060	0.488372	0.0670732	0.5	0.119205	CHG_gDMRs showing CAU5 hypermethylation
chr1	165852881	165853320	0.506849	0	1	0.00704225	CHG_gDMRs showing CAU5 hypermethylation
chr1	190930961	190931200	0.413793	0.0882353	0.5	0.225806	CHG_gDMRs showing CAU5 hypermethylation
chr1	212835861	212836280	0.84127	0	1	0.0106383	CHG_gDMRs showing CAU5 hypermethylation
chr1	212845381	212845760	0.472222	0	0.794118	0.0857143	CHG_gDMRs showing CAU5 hypermethylation
chr1	238449561	238449960	0.855263	0.2	1	0.056338	CHG_gDMRs showing CAU5 hypermethylation
chr1	245253061	245253500	0.526316	0.0576923	0.909091	0.0327869	CHG_gDMRs showing CAU5 hypermethylation
chr1	247654321	247654640	0.636364	0.162791	0.333333	0.283186	CHG_gDMRs showing CAU5 hypermethylation
chr1	250331081	250331580	0.417722	0	0.666667	0	CHG_gDMRs showing CAU5 hypermethylation
chr1	252299781	252300060	0.456897	0	0.52381	0.2	CHG_gDMRs showing CAU5 hypermethylation
chr1	272355201	272355420	0.397849	0	0.818182	0.0487805	CHG_gDMRs showing CAU5 hypermethylation
chr1	283399941	283400380	0.789474	0.0666667	1	0.126761	CHG_gDMRs showing CAU5 hypermethylation
chr1	285280581	285280880	0.554688	0.153846	0.8	0.0985915	CHG_gDMRs showing CAU5 hypermethylation
chr1	302039861	302040260	0.715447	0	1	0.00990099	CHG_gDMRs showing CAU5 hypermethylation
chr1	302656861	302657220	0.491228	0	0.563636	0.04	CHG_gDMRs showing CAU5 hypermethylation
chr10	27853981	27854560	0.548872	0	0.525773	0.0895522	CHG_gDMRs showing CAU5 hypermethylation
chr10	64849881	64850340	0.9625	0	0.8	0.0289855	CHG_gDMRs showing CAU5 hypermethylation
chr10	64861681	64862000	0.690141	0.375	0.7	0.277778	CHG_gDMRs showing CAU5 hypermethylation
chr10	85238621	85239000	0.576923	0	0.6	0	CHG_gDMRs showing CAU5 hypermethylation
chr10	89548981	89549940	0.466667	0.0108696	0.52	0	CHG_gDMRs showing CAU5 hypermethylation
chr10	122369481	122369900	0.7	0.139535	1	0.033557	CHG_gDMRs showing CAU5 hypermethylation
chr10	129680561	129680800	0.540416	0	0.468571	0.0122699	CHG_gDMRs showing CAU5 hypermethylation
chr10	140222261	140222740	0.66055	0.0188679	0.625	0.0616438	CHG_gDMRs showing CAU5 hypermethylation
chr10	144221701	144222100	0.580645	0	0.59322	0	CHG_gDMRs showing CAU5 hypermethylation
chr10	147505221	147505660	0.512	0	0.619718	0	CHG_gDMRs showing CAU5 hypermethylation
chr2	1905961	1906380	0.76	0.364583	0.65	0.190476	CHG_gDMRs showing CAU5 hypermethylation
chr2	5884601	5885100	0.613636	0.0508475	0.647059	0.0115607	CHG_gDMRs showing CAU5 hypermethylation
chr2	7416241	7416480	0.762712	0	0.166667	0	CHG_gDMRs showing CAU5 hypermethylation
chr2	22635261	22635740	0.4	0	0.352941	0.0135135	CHG_gDMRs showing CAU5 hypermethylation
chr2	65133921	65134120	0.661765	0.345455	1	0.230769	CHG_gDMRs showing CAU5 hypermethylation
chr2	83929121	83929500	0.509804	0	0.8	0	CHG_gDMRs showing CAU5 hypermethylation
chr2	92435581	92436020	0.5	0.0227273	0.714286	0	CHG_gDMRs showing CAU5 hypermethylation
chr2	129619401	129619900	0.48	0	0.666667	0.00754717	CHG_gDMRs showing CAU5 hypermethylation
chr2	129935621	129935840	0.954545	0.190476	0.7	0.18	CHG_gDMRs showing CAU5 hypermethylation
chr2	130082541	130082940	0.8	0.236842	0.8	0.00395257	CHG_gDMRs showing CAU5 hypermethylation
chr3	37350741	37351100	0.2	0	0.4	0	CHG_gDMRs showing CAU5 hypermethylation
chr3	41250341	41250800	0.746032	0	0.666667	0.0138889	CHG_gDMRs showing CAU5 hypermethylation
chr3	54140521	54140820	0.598039	0	0.6	0.0215054	CHG_gDMRs showing CAU5 hypermethylation
chr3	58163721	58164100	0.779141	0.421569	0.855556	0.404762	CHG_gDMRs showing CAU5 hypermethylation
chr3	58533941	58534320	0.857143	0.257143	0.676923	0.336842	CHG_gDMRs showing CAU5 hypermethylation
chr3	60812881	60813580	0.769231	0	0.8	0.0171821	CHG_gDMRs showing CAU5 hypermethylation
chr3	69862801	69863180	0.608696	0	0.555556	0	CHG_gDMRs showing CAU5 hypermethylation
chr3	70197021	70197400	0.558442	0	0.525424	0.0107527	CHG_gDMRs showing CAU5 hypermethylation
chr3	96546621	96547020	0.52	0	0.6	0	CHG_gDMRs showing CAU5 hypermethylation
chr3	96600601	96601040	0.78125	0	0.8	0.0140845	CHG_gDMRs showing CAU5 hypermethylation
chr3	100894281	100894660	0.557692	0.12	0.578947	0	CHG_gDMRs showing CAU5 hypermethylation
chr3	109200161	109200460	0.619048	0.0666667	0.73913	0.0857143	CHG_gDMRs showing CAU5 hypermethylation
chr3	142234981	142235200	0.403509	0	0.866667	0	CHG_gDMRs showing CAU5 hypermethylation
chr3	199755781	199756020	0.309524	0.0540541	0.4	0	CHG_gDMRs showing CAU5 hypermethylation
chr3	214452381	214452740	0.833333	0.2	0.8	0.0377358	CHG_gDMRs showing CAU5 hypermethylation
chr3	224150641	224151080	0.571429	0	0.6875	0.0444444	CHG_gDMRs showing CAU5 hypermethylation
chr3	225737561	225737820	0.488372	0.08	0.673913	0.189655	CHG_gDMRs showing CAU5 hypermethylation
chr3	226158881	226159400	0.769912	0.0990991	0.877193	0.0666667	CHG_gDMRs showing CAU5 hypermethylation
chr3	231851141	231851640	0.636364	0	0.4	0.0375	CHG_gDMRs showing CAU5 hypermethylation
chr4	12194581	12194960	0.576271	0.0555556	0.606557	0.0140845	CHG_gDMRs showing CAU5 hypermethylation
chr4	46597061	46597540	0.784615	0	0.747899	0.00564972	CHG_gDMRs showing CAU5 hypermethylation
chr4	64935621	64935880	0.40625	0	0.6	0.0294118	CHG_gDMRs showing CAU5 hypermethylation
chr4	68217801	68218200	0.65	0	0.666667	0.060241	CHG_gDMRs showing CAU5 hypermethylation
chr4	68248341	68248720	0.87234	0.0487805	0.666667	0	CHG_gDMRs showing CAU5 hypermethylation
chr4	72468401	72468900	0.701754	0	0.439024	0.00628931	CHG_gDMRs showing CAU5 hypermethylation
chr4	82297681	82297900	0.275862	0.11	0.1	0.0379747	CHG_gDMRs showing CAU5 hypermethylation
chr4	91296461	91297000	0.575758	0.00892857	0.733333	0	CHG_gDMRs showing CAU5 hypermethylation
chr4	109040821	109041200	0.642857	0.240964	0.6	0.27451	CHG_gDMRs showing CAU5 hypermethylation
chr4	112449321	112449700	0.6875	0.1	0.802632	0.146341	CHG_gDMRs showing CAU5 hypermethylation
chr4	112938841	112939260	0.5	0.0625	0.764706	0.0422535	CHG_gDMRs showing CAU5 hypermethylation
chr4	114056341	114056560	0.618421	0.0833333	0.8	0.192308	CHG_gDMRs showing CAU5 hypermethylation
chr4	120148341	120148920	0.95	0.11215	0.866667	0.0300752	CHG_gDMRs showing CAU5 hypermethylation
chr4	132911441	132911920	0.850575	0	0.62069	0	CHG_gDMRs showing CAU5 hypermethylation
chr4	140680021	140680340	0.534884	0	0.5	0.0681818	CHG_gDMRs showing CAU5 hypermethylation
chr4	140780841	140781200	0.432836	0	0.55	0	CHG_gDMRs showing CAU5 hypermethylation
chr4	147844301	147844700	0.9375	0	0.733333	0	CHG_gDMRs showing CAU5 hypermethylation
chr4	153624461	153624740	0.4	0.184466	0.666667	0.294118	CHG_gDMRs showing CAU5 hypermethylation
chr4	182922721	182923160	0.6	0.02	0.534884	0.0526316	CHG_gDMRs showing CAU5 hypermethylation
chr4	197014541	197014940	0.612903	0.162791	0.833333	0.0123457	CHG_gDMRs showing CAU5 hypermethylation
chr4	206231581	206231920	0.674419	0	0.636364	0	CHG_gDMRs showing CAU5 hypermethylation
chr4	211925761	211926040	0.681818	0.25	0.571429	0.136364	CHG_gDMRs showing CAU5 hypermethylation
chr4	234909721	234910100	0.731707	0	0.478261	0	CHG_gDMRs showing CAU5 hypermethylation
chr4	243148341	243148820	0.807947	0.2	0.898305	0.258824	CHG_gDMRs showing CAU5 hypermethylation
chr5	6159101	6159380	0.5	0	0.428571	0.0344828	CHG_gDMRs showing CAU5 hypermethylation
chr5	12632461	12632720	0.454545	0	0.55	0.0526316	CHG_gDMRs showing CAU5 hypermethylation
chr5	26163341	26163860	1	0.209302	0.95	0.0666667	CHG_gDMRs showing CAU5 hypermethylation
chr5	27765621	27766040	0.532609	0	0.916667	0.0181818	CHG_gDMRs showing CAU5 hypermethylation
chr5	28229621	28229840	0.542857	0	0.8	0	CHG_gDMRs showing CAU5 hypermethylation
chr5	86740281	86740800	0.601449	0.0188679	0.656716	0.046875	CHG_gDMRs showing CAU5 hypermethylation
chr5	89582341	89582700	0.732143	0.0588235	0.454545	0.194444	CHG_gDMRs showing CAU5 hypermethylation
chr5	97416841	97417200	0.563953	0.0382514	0.532895	0.0277778	CHG_gDMRs showing CAU5 hypermethylation
chr5	136817321	136817700	0.75	0	1	0.0512821	CHG_gDMRs showing CAU5 hypermethylation
chr5	138574101	138574460	0.555556	0	0.5	0.0363636	CHG_gDMRs showing CAU5 hypermethylation
chr5	141499421	141499800	0.452632	0.030303	0.833333	0.0337079	CHG_gDMRs showing CAU5 hypermethylation
chr5	155685201	155685460	0.608108	0	1	0	CHG_gDMRs showing CAU5 hypermethylation
chr5	155685681	155686040	0.836957	0	0.777778	0	CHG_gDMRs showing CAU5 hypermethylation
chr5	156661141	156661580	0.681481	0.00813008	0.333333	0.047619	CHG_gDMRs showing CAU5 hypermethylation
chr5	198593441	198593840	0.65	0	0.59375	0	CHG_gDMRs showing CAU5 hypermethylation
chr5	198594401	198594820	0.512987	0.0227273	0.397059	0.0232558	CHG_gDMRs showing CAU5 hypermethylation
chr5	217075181	217075480	0.352941	0.0666667	0.883333	0.333333	CHG_gDMRs showing CAU5 hypermethylation
chr6	4696661	4697080	0.803922	0.0645161	0.9	0.122807	CHG_gDMRs showing CAU5 hypermethylation
chr6	27000341	27000560	0.628205	0	0.6	0	CHG_gDMRs showing CAU5 hypermethylation
chr6	34748301	34749100	0.55	0	0.8	0.0083682	CHG_gDMRs showing CAU5 hypermethylation
chr6	34948581	34949060	0.4	0	0.466667	0	CHG_gDMRs showing CAU5 hypermethylation
chr6	34949981	34950740	0.418182	0.0659341	0.6	0.0995025	CHG_gDMRs showing CAU5 hypermethylation
chr6	61861301	61861660	0.551724	0	0.756098	0.0545455	CHG_gDMRs showing CAU5 hypermethylation
chr6	82444681	82445040	0.524752	0	0.462963	0	CHG_gDMRs showing CAU5 hypermethylation
chr6	93485781	93486180	0.655172	0.0232558	0.4	0.205882	CHG_gDMRs showing CAU5 hypermethylation
chr6	98272921	98273260	0.6	0	1	0.0328947	CHG_gDMRs showing CAU5 hypermethylation
chr6	105997221	105997800	0.772152	0.0227273	0.695946	0.102273	CHG_gDMRs showing CAU5 hypermethylation
chr6	121110241	121110440	0.471698	0	0.866667	0	CHG_gDMRs showing CAU5 hypermethylation
chr6	140948581	140948980	0.466667	0	0.6	0.00884956	CHG_gDMRs showing CAU5 hypermethylation
chr6	143945981	143946360	0.372093	0.0235294	0.8	0.042471	CHG_gDMRs showing CAU5 hypermethylation
chr6	148443941	148444260	0.704819	0	1	0.0196078	CHG_gDMRs showing CAU5 hypermethylation
chr6	150243341	150243760	0.625	0.107143	0.857143	0.0547945	CHG_gDMRs showing CAU5 hypermethylation
chr6	155240041	155240420	0.512821	0	0.689655	0	CHG_gDMRs showing CAU5 hypermethylation
chr6	157106801	157107200	0.572052	0	0.575	0.0909091	CHG_gDMRs showing CAU5 hypermethylation
chr6	157110581	157111200	0.690385	0	0.637427	0	CHG_gDMRs showing CAU5 hypermethylation
chr6	159333341	159333540	0.432432	0.171429	0.709677	0.278689	CHG_gDMRs showing CAU5 hypermethylation
chr6	167254201	167254500	0.5	0	0.340909	0.012987	CHG_gDMRs showing CAU5 hypermethylation
chr6	170753681	170753960	0.864865	0	0.9	0	CHG_gDMRs showing CAU5 hypermethylation
chr7	6863181	6863400	0.473684	0	0.509434	0	CHG_gDMRs showing CAU5 hypermethylation
chr7	14746521	14746940	0.608333	0	0.6875	0.0034965	CHG_gDMRs showing CAU5 hypermethylation
chr7	31005541	31005940	0.421053	0.0806452	1	0	CHG_gDMRs showing CAU5 hypermethylation
chr7	31792001	31792240	0.56	0.0588235	0.666667	0.148649	CHG_gDMRs showing CAU5 hypermethylation
chr7	45812821	45813180	0.5	0	0.6	0	CHG_gDMRs showing CAU5 hypermethylation
chr7	76098301	76098760	0.727273	0	0.772727	0	CHG_gDMRs showing CAU5 hypermethylation
chr7	96923201	96923580	0.654762	0.192982	0.7	0	CHG_gDMRs showing CAU5 hypermethylation
chr7	104626741	104627460	0.73913	0	0.561404	0.00766284	CHG_gDMRs showing CAU5 hypermethylation
chr7	105615781	105616120	0.4	0	0.25	0.162791	CHG_gDMRs showing CAU5 hypermethylation
chr7	137127981	137128760	0.673913	0	0.575758	0.00460829	CHG_gDMRs showing CAU5 hypermethylation
chr7	138426841	138427260	0.8	0.0909091	1	0.084507	CHG_gDMRs showing CAU5 hypermethylation
chr7	138446761	138447420	0.352113	0.046729	0.266667	0.102564	CHG_gDMRs showing CAU5 hypermethylation
chr7	143344101	143344600	0.882353	0	0.6	0	CHG_gDMRs showing CAU5 hypermethylation
chr7	155439981	155440240	0.884615	0.429825	1	0.463158	CHG_gDMRs showing CAU5 hypermethylation
chr7	168716361	168716720	0.909091	0.0555556	0.925926	0.05	CHG_gDMRs showing CAU5 hypermethylation
chr7	173417861	173418460	0.717647	0.0571429	1	0.101695	CHG_gDMRs showing CAU5 hypermethylation
chr7	178732361	178732580	0.686567	0.109091	0.72043	0.433962	CHG_gDMRs showing CAU5 hypermethylation
chr8	14033061	14033440	0.809339	0	0.666667	0	CHG_gDMRs showing CAU5 hypermethylation
chr8	38449041	38449240	0.555556	0.136364	0.628571	0.327869	CHG_gDMRs showing CAU5 hypermethylation
chr8	63245841	63246280	0.9	0.519824	0.9	0.469649	CHG_gDMRs showing CAU5 hypermethylation
chr8	63249781	63250160	0.931818	0.385417	0.6	0.470588	CHG_gDMRs showing CAU5 hypermethylation
chr8	74629761	74630480	0.719626	0	0.8	0.0895522	CHG_gDMRs showing CAU5 hypermethylation
chr8	94113821	94114760	0.604167	0	0.4	0	CHG_gDMRs showing CAU5 hypermethylation
chr8	102296541	102296820	0.710526	0.4375	0.92	0.36	CHG_gDMRs showing CAU5 hypermethylation
[truncated: 159 more rows]

## Sheet: Table S6
Table S6: Primers used in this experiment.
[truncated: 7 more rows]
